# Supplementary material for: 4-[2-(2-Meth­oxy­phen­yl)hydrazinyl­idene]-3-methyl-5-oxo-4,5-dihydro-1H-pyrazole-1-carbothio­amide
Source: Acta Crystallogr Sect E Struct Rep Online. 2011 Sep 30;67(Pt 10):o2711. doi: 10.1107/S1600536811037883 (PMC3201502; doi:10.1107/S1600536811037883)
Supplement: Supplementary file 2 [file e-67-o2711-Isup3.hkl]

# 
# h,k,l, Fc-squared, Fo-squared, sigma(Fo-squared) and status flag 
# 
data_I
_shelx_title '  bk110m in P2/c  (100K)' 
_shelx_refln_list_code          4 
_shelx_F_calc_maximum      211.49 
_exptl_crystal_F_000       608.00 
_reflns_d_resolution_high  0.6824 
 
loop_ 
 _symmetry_equiv_pos_as_xyz 
 'x, y, z' 
 '-x, y, -z+1/2' 
 '-x, -y, -z' 
 'x, -y, z-1/2' 
 
_cell_length_a    14.3207 
_cell_length_b     5.2003 
_cell_length_c    19.5919 
_cell_angle_alpha  90.000 
_cell_angle_beta  108.369 
_cell_angle_gamma  90.000 
 
_shelx_F_squared_multiplier     1.000 
 
loop_ 
 _refln_index_h 
 _refln_index_k 
 _refln_index_l 
 _refln_F_squared_calc 
 _refln_F_squared_meas 
 _refln_F_squared_sigma 
 _refln_observed_status 
   1   0   0      602.84      550.74     19.55 o 
   2   0   0    21031.17    19778.05    504.20 o 
   3   0   0      263.57      263.12      7.83 o 
   4   0   0     5432.44     5486.83    156.64 o 
   5   0   0     3823.52     3893.93     99.17 o 
   6   0   0      187.48      199.37      4.79 o 
   7   0   0     3209.42     3328.12     71.45 o 
   8   0   0        9.36       16.49      1.22 o 
   9   0   0       43.76       53.83      2.55 o 
  10   0   0      544.60      571.92     15.77 o 
  11   0   0        0.98        1.41      1.56 o 
  12   0   0      198.93      241.05      7.54 o 
  13   0   0      206.35      208.58      7.62 o 
  14   0   0      123.13      149.42      6.26 o 
  15   0   0       74.14       79.97      5.50 o 
  16   0   0       97.31      112.26      6.75 o 
  17   0   0        1.36        0.37      2.27 o 
  18   0   0        9.39        8.81      2.80 o 
  19   0   0        2.39       -0.53      2.47 o 
   0   1   0     3065.45     2901.40     86.45 o 
   1   1   0        3.92        8.14      0.51 o 
   2   1   0       80.59      114.81      5.31 o 
   3   1   0     1922.45     1515.66    142.20 o 
   4   1   0      673.52      649.60     13.45 o 
   5   1   0     1425.27     1422.47     27.54 o 
   6   1   0      292.09      321.25      6.61 o 
   7   1   0        6.90        2.65      0.49 o 
   8   1   0      151.39      135.98      2.97 o 
   9   1   0      127.12      115.90      2.52 o 
  10   1   0       49.30       50.22      1.67 o 
  11   1   0       47.38       51.35      1.83 o 
  12   1   0       64.18       70.51      2.63 o 
  13   1   0        2.61        5.17      1.27 o 
  14   1   0        0.11        0.77      1.21 o 
  15   1   0        4.77        4.79      1.54 o 
  16   1   0        1.31       -0.91      1.35 o 
  17   1   0        5.94        4.85      1.95 o 
  18   1   0       14.75       16.50      3.15 o 
  19   1   0        1.53        3.02      2.11 o 
   0   2   0     3387.40     3229.81     96.36 o 
   1   2   0     2572.34     2421.12     55.24 o 
   2   2   0      233.62      212.10      6.27 o 
   3   2   0      866.57      847.20     17.88 o 
   4   2   0     2324.84     2231.67     59.25 o 
   5   2   0      234.15      260.99      5.62 o 
   6   2   0       43.68       61.97      1.73 o 
   7   2   0       10.40        9.52      0.68 o 
   8   2   0       11.34       10.61      0.67 o 
   9   2   0       19.95       18.24      1.23 o 
  10   2   0        7.01        6.00      0.88 o 
  11   2   0       44.46       48.19      2.01 o 
  12   2   0        1.63        1.67      0.93 o 
  13   2   0        0.07       -1.04      1.04 o 
  14   2   0        3.43        2.66      1.20 o 
  15   2   0        3.91        5.23      1.90 o 
  16   2   0        4.97        4.29      1.55 o 
  17   2   0        6.11        5.18      2.47 o 
  18   2   0        2.45        3.69      2.00 o 
  19   2   0        3.05        1.44      1.98 o 
   0   3   0       30.94       33.06      2.17 o 
   1   3   0      107.83       91.63      2.53 o 
   2   3   0        6.72       11.24      0.89 o 
   3   3   0       78.25       78.70      2.11 o 
   4   3   0        0.80        1.68      0.46 o 
   5   3   0      128.74      107.62      3.42 o 
   6   3   0       54.13       36.45      5.58 o 
   7   3   0       40.39       39.97      2.52 o 
   8   3   0       59.38       57.81      2.93 o 
   9   3   0       10.98        8.35      1.49 o 
  10   3   0      221.76      206.54      5.84 o 
  11   3   0       98.07       91.31      3.53 o 
  12   3   0       89.14       97.74      3.79 o 
  13   3   0       57.69       58.56      3.66 o 
  14   3   0       10.18        9.51      1.84 o 
  15   3   0        1.34        0.29      1.77 o 
  16   3   0        0.00       -1.03      2.30 o 
  17   3   0       20.44       21.11      2.67 o 
  18   3   0        1.79        4.53      2.61 o 
   0   4   0      192.74      171.86      5.88 o 
   1   4   0        2.84        2.16      0.89 o 
   2   4   0       18.44       17.75      1.28 o 
   3   4   0       46.59       42.36      1.73 o 
   4   4   0       20.89       25.16      1.37 o 
   5   4   0       11.02        9.97      1.18 o 
   6   4   0      603.70      565.95     12.83 o 
   7   4   0      329.41      322.30      9.23 o 
   8   4   0      642.34      630.10     16.66 o 
   9   4   0        1.81        2.95      1.39 o 
  10   4   0        1.44       -1.11      1.28 o 
  11   4   0        0.01        0.59      1.51 o 
  12   4   0       48.73       54.19      3.78 o 
  13   4   0       59.72       74.17      4.59 o 
  14   4   0        1.63        0.84      1.97 o 
  15   4   0        1.33        3.40      2.44 o 
  16   4   0        1.25       -1.85      2.39 o 
   0   5   0      114.15      117.05      4.88 o 
   1   5   0       50.44       57.05      2.28 o 
   2   5   0       23.13       24.05      2.20 o 
   3   5   0       26.96       24.72      1.80 o 
   4   5   0       30.88       37.17      2.04 o 
   5   5   0        5.10        1.26      1.06 o 
   6   5   0       65.48       60.51      3.03 o 
   7   5   0        1.30        3.54      1.61 o 
   8   5   0        0.08       -0.08      1.52 o 
   9   5   0       23.17       26.99      2.84 o 
  10   5   0        0.26       -0.54      1.64 o 
  11   5   0        4.51        4.20      1.94 o 
  12   5   0       51.33       53.58      4.07 o 
  13   5   0        0.07       -1.00      1.92 o 
  14   5   0       14.11       11.06      2.66 o 
  15   5   0       20.10       23.55     11.00 o 
   0   6   0       86.71      121.61      8.21 o 
   1   6   0       95.04      109.54      5.76 o 
   2   6   0        0.11        7.90      4.35 o 
   3   6   0      100.12      124.37      5.55 o 
   4   6   0       74.89       86.07      3.87 o 
   5   6   0        2.03        4.19      1.46 o 
   6   6   0        0.19       -1.72      1.72 o 
   7   6   0        0.01       -0.09      1.93 o 
   8   6   0       23.89       27.68      3.21 o 
   9   6   0       27.73       29.95      3.45 o 
  10   6   0       23.50       22.91      3.28 o 
  11   6   0        0.27        1.59      2.34 o 
  12   6   0       30.12       36.61      5.89 o 
   0   7   0       29.92       39.07      4.20 o 
   1   7   0        6.95        8.36      2.65 o 
   2   7   0        0.19        3.48      1.38 o 
   3   7   0        0.54        1.81      1.87 o 
   4   7   0       12.57       15.84      1.94 o 
   5   7   0       20.77       17.89      2.84 o 
   6   7   0        1.19        3.54      2.68 o 
   7   7   0        5.98        9.43      3.34 o 
 -19   1   1       22.72       31.87      3.22 o 
 -18   1   1       10.75        8.22      2.15 o 
 -17   1   1        0.77        0.88      1.69 o 
 -16   1   1       15.18       17.89      2.09 o 
 -15   1   1       31.14       35.03      2.53 o 
 -14   1   1      176.95      176.16      5.31 o 
 -13   1   1        6.94        5.94      1.30 o 
 -12   1   1      190.27      196.83      4.57 o 
 -11   1   1       87.56       84.49      2.48 o 
 -10   1   1      242.93      232.49      6.51 o 
  -9   1   1       91.63       93.51      2.26 o 
  -8   1   1     1197.41     1207.00     21.11 o 
  -7   1   1      517.66      474.25      9.02 o 
  -6   1   1      346.74      331.05      6.71 o 
  -5   1   1        0.75        0.59      0.46 o 
  -4   1   1     4721.26     4642.03     87.61 o 
  -3   1   1     5782.07     5628.89    171.35 o 
  -2   1   1      153.40      143.10      3.23 o 
  -1   1   1       11.23        5.16      0.38 o 
   0   1   1     2528.81     2242.66     67.01 o 
   1   1   1       10.71        5.53      0.41 o 
   2   1   1     6801.79     6625.11    147.07 o 
   3   1   1     1244.09     1222.34     29.76 o 
   4   1   1      401.42      355.52     10.81 o 
   5   1   1        9.24       16.32      1.00 o 
   6   1   1      516.68      528.09      9.58 o 
   7   1   1      301.96      319.86      6.01 o 
   8   1   1       13.62       15.82      0.78 o 
   9   1   1      251.19      248.24      4.66 o 
  10   1   1      163.26      162.34      3.52 o 
  11   1   1        0.18       -0.47      0.75 o 
  12   1   1       33.09       31.03      1.64 o 
  13   1   1        0.12        0.01      1.13 o 
  14   1   1       15.34       20.82      2.05 o 
  15   1   1       56.51       50.29      3.05 o 
  16   1   1       21.93       21.14      2.47 o 
  17   1   1        1.80       -0.37      2.42 o 
  18   1   1       16.88       15.37      2.51 o 
  19   1   1       10.12        8.65      2.37 o 
 -19   2   1        1.64        0.80      1.93 o 
 -18   2   1        0.69       -1.48      1.48 o 
 -17   2   1        0.80        0.00      1.54 o 
 -16   2   1        5.22        5.10      1.58 o 
 -15   2   1       41.89       50.20      2.93 o 
 -14   2   1        6.33        5.25      1.32 o 
 -13   2   1       82.88       92.14      3.26 o 
 -12   2   1       42.46       44.48      2.13 o 
 -11   2   1       62.11       64.80      2.32 o 
 -10   2   1      108.02      116.42      2.95 o 
  -9   2   1       91.76       88.11      2.50 o 
  -8   2   1      575.66      566.80     10.85 o 
  -7   2   1       10.73       11.80      0.94 o 
  -6   2   1       25.66       17.94      1.29 o 
  -5   2   1       54.98       49.97      1.77 o 
  -4   2   1      105.15      145.34      3.52 o 
  -3   2   1       20.98       18.91      0.78 o 
  -2   2   1     1690.31     1570.48     68.49 o 
  -1   2   1       26.58       27.61      1.21 o 
   0   2   1        8.28       14.05      0.86 o 
   1   2   1     5100.81     4815.38    109.35 o 
   2   2   1     1549.38     1534.62     30.54 o 
   3   2   1      270.57      180.94     34.50 o 
   4   2   1      250.73      231.14      5.01 o 
   5   2   1     1726.11     1681.56     35.32 o 
   6   2   1     1060.69     1000.80     21.24 o 
   7   2   1        2.90        1.13      0.38 o 
   8   2   1       68.42       76.93      2.18 o 
   9   2   1      417.43      403.60      9.07 o 
  10   2   1       18.99       23.47      1.37 o 
  11   2   1        1.93        4.20      0.91 o 
  12   2   1       93.95       97.18      3.07 o 
  13   2   1       83.38       98.67      3.46 o 
  14   2   1       40.29       46.49      3.45 o 
  15   2   1        2.74        1.02      1.36 o 
  16   2   1        8.41       13.74      2.07 o 
  17   2   1        7.78       10.91      2.02 o 
  18   2   1        1.49        0.38      1.93 o 
 -18   3   1        0.02       -2.00      2.39 o 
 -17   3   1        1.31        2.15      2.02 o 
 -16   3   1        7.89        7.49      2.11 o 
 -15   3   1       10.26        7.47      1.86 o 
 -14   3   1        0.65        0.10      1.43 o 
 -13   3   1       16.14       16.65      1.78 o 
 -12   3   1       18.32       16.89      1.68 o 
 -11   3   1      130.87      134.17      4.39 o 
 -10   3   1       80.38       82.51      3.22 o 
  -9   3   1       70.84       66.90      3.12 o 
  -8   3   1      391.71      402.28     10.00 o 
  -7   3   1        4.18        1.69      1.02 o 
  -6   3   1      720.12      679.38     30.46 o 
  -5   3   1       60.36       49.15      1.61 o 
  -4   3   1      181.29      161.63      3.55 o 
  -3   3   1       11.37        9.11      0.95 o 
  -2   3   1       54.31       61.45      2.07 o 
  -1   3   1        0.64       -0.30      0.54 o 
   0   3   1      101.13      102.87      2.94 o 
   1   3   1      157.89      138.29      3.46 o 
   2   3   1       33.31       42.09      1.51 o 
   3   3   1      105.41      100.68      2.81 o 
   4   3   1       10.12       11.35      0.81 o 
   5   3   1      432.88      406.21     12.79 o 
   6   3   1       16.13       16.03      5.90 o 
   7   3   1       20.48       28.81      2.05 o 
   8   3   1       71.08       67.01      3.30 o 
   9   3   1       22.58       27.98      2.15 o 
  10   3   1      143.57      138.99      4.37 o 
  11   3   1       12.50        6.14      1.42 o 
  12   3   1       33.98       34.03      2.26 o 
  13   3   1        0.18       -1.15      1.15 o 
  14   3   1        3.07        3.97      1.50 o 
  15   3   1        0.02       -1.61      1.61 o 
  16   3   1        2.01       -0.76      1.58 o 
  17   3   1        4.36        6.35      2.41 o 
  18   3   1        0.16       -1.23      3.93 o 
 -17   4   1        9.27       10.63      4.73 o 
 -16   4   1        1.07       -1.46      2.45 o 
 -15   4   1       11.26       12.35      3.02 o 
 -14   4   1        1.84        1.28      1.93 o 
 -13   4   1       17.15       17.02      2.84 o 
 -12   4   1       48.45       53.52      3.71 o 
 -11   4   1       15.61       11.31      2.01 o 
 -10   4   1        0.22        0.27      1.36 o 
  -9   4   1       28.54       21.50      2.28 o 
  -8   4   1       65.07       52.67      3.00 o 
  -7   4   1      221.32      215.12      6.66 o 
  -6   4   1      211.57      200.60      5.71 o 
  -5   4   1       30.74       30.08      1.45 o 
  -4   4   1      321.68      335.85      6.33 o 
  -3   4   1      121.73      115.21      3.19 o 
  -2   4   1      264.33      254.44      5.57 o 
  -1   4   1      168.94      171.05      4.00 o 
   0   4   1       42.83       42.38      1.80 o 
   1   4   1       50.75       58.84      2.21 o 
   2   4   1      379.38      361.18      7.56 o 
   3   4   1      459.14      435.84      9.41 o 
   4   4   1      396.83      414.73     10.15 o 
   5   4   1      886.57      921.90     23.52 o 
   6   4   1       34.31       32.77      2.04 o 
   7   4   1       52.89       49.26      2.99 o 
   8   4   1       62.18       48.18      2.93 o 
   9   4   1       92.72      101.89      4.31 o 
  10   4   1       42.47       43.31      2.96 o 
  11   4   1       21.51       18.86      2.21 o 
  12   4   1        2.16        0.79      1.60 o 
  13   4   1        0.35        2.87      1.97 o 
  14   4   1        0.02       -1.79      1.79 o 
  15   4   1        0.22        1.48      2.03 o 
  16   4   1        0.07        2.58      2.70 o 
 -15   5   1       31.48       37.00      6.14 o 
 -14   5   1        4.38        6.53      2.42 o 
 -13   5   1        1.34        1.65      3.30 o 
 -12   5   1       37.03       36.54      3.37 o 
 -11   5   1       33.39       37.08      3.47 o 
 -10   5   1       21.64       19.01      2.51 o 
  -9   5   1       21.15       24.78      2.66 o 
  -8   5   1       30.79       29.15      3.04 o 
  -7   5   1       97.55       98.42      4.79 o 
  -6   5   1      168.34      177.35      6.48 o 
  -5   5   1        0.64        2.14      1.04 o 
  -4   5   1       82.50       87.41      3.21 o 
  -3   5   1      163.95      172.68      5.91 o 
  -2   5   1      228.28      243.07      5.95 o 
  -1   5   1        6.01        7.67      1.37 o 
   0   5   1      114.90      118.16      3.43 o 
   1   5   1       89.39       91.63      3.07 o 
   2   5   1      178.35      182.53      6.19 o 
   3   5   1        5.61        5.43      2.28 o 
   4   5   1      147.58      156.20      5.78 o 
   5   5   1       31.93       28.43      1.95 o 
   6   5   1       42.06       39.40      2.32 o 
   7   5   1       58.75       63.21      3.93 o 
   8   5   1        0.86        2.97      1.60 o 
   9   5   1       98.72      101.67      5.24 o 
  10   5   1       58.99       57.72      3.93 o 
  11   5   1        5.13        3.76      1.95 o 
  12   5   1       18.13       24.70      2.98 o 
  13   5   1        1.16        1.57      2.11 o 
  14   5   1       31.09       41.04      3.89 o 
 -12   6   1        2.06        1.73      2.55 o 
 -11   6   1        0.33        2.69      2.19 o 
 -10   6   1       23.52       30.35      3.51 o 
  -9   6   1        6.36        4.31      2.91 o 
  -8   6   1        3.20        4.04      2.10 o 
  -7   6   1       21.18       25.23      3.78 o 
  -6   6   1       23.79       24.84      2.89 o 
  -5   6   1        0.63        1.21      1.22 o 
  -4   6   1       11.08       14.98      2.36 o 
  -3   6   1       54.16       64.17      4.00 o 
  -2   6   1       38.06       54.38      5.26 o 
  -1   6   1       21.91       29.84      2.07 o 
   0   6   1       11.06       12.24      1.55 o 
   1   6   1        2.01        2.67      1.18 o 
   2   6   1        0.18        0.38      1.17 o 
   3   6   1        6.46        6.51      1.44 o 
   4   6   1        7.95        6.04      1.81 o 
   5   6   1        7.11        6.65      1.61 o 
   6   6   1        1.55        0.52      1.46 o 
   7   6   1        0.10       -1.85      1.86 o 
   8   6   1        1.00        0.82      2.05 o 
   9   6   1       13.38       16.28      2.95 o 
  10   6   1        9.26        9.24      2.66 o 
  11   6   1        0.44        1.39      2.74 o 
  -8   7   1       17.34       24.63      7.51 o 
  -7   7   1        6.12        7.43      2.46 o 
  -6   7   1        9.85       11.88      2.60 o 
  -5   7   1        0.02        4.51      2.39 o 
  -4   7   1       48.83       57.83      3.63 o 
  -3   7   1       15.66       22.32      4.42 o 
  -2   7   1        1.50        5.72      2.78 o 
  -1   7   1        0.62       -2.06      2.06 o 
   0   7   1       21.86       24.74      3.59 o 
   1   7   1        0.00        5.26      3.33 o 
   2   7   1        1.04        3.47      1.49 o 
   3   7   1       17.56       16.84      2.76 o 
   4   7   1        6.65        7.05      1.73 o 
   5   7   1        5.68        9.07      1.80 o 
   6   7   1       16.44        8.64      2.62 o 
   7   7   1        5.58        4.41      2.72 o 
 -20   0   2        0.39       -0.80      2.56 o 
 -19   0   2        3.13        6.67      2.73 o 
 -18   0   2        4.10        3.58      2.44 o 
 -17   0   2        5.25        0.10      2.24 o 
 -16   0   2        0.03       -1.77      1.77 o 
 -15   0   2        8.01        8.71      2.02 o 
 -14   0   2       22.56       32.21      2.79 o 
 -13   0   2       57.16       60.43      3.19 o 
 -12   0   2        0.00       -0.24      1.04 o 
 -11   0   2      202.03      200.22      6.37 o 
 -10   0   2      688.68      726.59     17.99 o 
  -9   0   2      962.29      985.05     23.88 o 
  -8   0   2     2211.50     2257.42     53.59 o 
  -7   0   2     1944.76     1832.17     47.24 o 
  -6   0   2       73.00       68.50      2.83 o 
  -5   0   2     3480.30     3086.33     90.09 o 
  -4   0   2      826.83      715.64     24.97 o 
  -3   0   2      184.82      153.38      5.67 o 
  -2   0   2      722.10      819.72     65.06 o 
  -1   0   2       36.25       39.60      3.97 o 
   0   0   2    12459.39    16863.54   1061.38 o 
   1   0   2     3994.68     4015.86    332.96 o 
   2   0   2     7576.96     9079.70    655.37 o 
   3   0   2      547.80      508.03     15.09 o 
   4   0   2      346.14      345.15      9.16 o 
   5   0   2       81.18      113.49      2.84 o 
   6   0   2      564.85      523.73     11.69 o 
   7   0   2     2477.69     2389.81     55.69 o 
   8   0   2       83.70       83.40      2.78 o 
   9   0   2        1.25        1.09      0.62 o 
  10   0   2       72.92       69.58      2.69 o 
  11   0   2      884.97      904.23     24.50 o 
  12   0   2      289.40      309.85     10.42 o 
  13   0   2       82.93       96.57      5.74 o 
  14   0   2       83.36       92.33      5.72 o 
  15   0   2      329.54      378.10     15.10 o 
  16   0   2       45.97       64.71      5.20 o 
  17   0   2        3.74        1.38      2.31 o 
  18   0   2        3.64        4.59      2.67 o 
  19   0   2        1.74        2.87      2.74 o 
 -20   1   2        0.67        2.64      2.88 o 
 -19   1   2        1.83        1.36      1.92 o 
 -18   1   2       15.35       17.16      2.46 o 
 -17   1   2        0.03       -0.61      1.50 o 
 -16   1   2       11.37       11.30      1.85 o 
 -15   1   2       41.61       49.82      2.75 o 
 -14   1   2        0.74        1.20      1.19 o 
 -13   1   2        0.31        0.04      0.94 o 
 -12   1   2       57.12       58.80      2.30 o 
 -11   1   2        9.85        8.52      0.88 o 
 -10   1   2      197.48      202.41      5.78 o 
  -9   1   2       45.87       35.61      1.33 o 
  -8   1   2       87.47      104.69      4.58 o 
  -7   1   2      166.09      183.69      3.88 o 
  -6   1   2      104.26       95.63      2.15 o 
  -5   1   2     7103.07     7296.16    168.83 o 
  -4   1   2      221.12      225.48      6.35 o 
  -3   1   2    20465.76    20100.50    511.21 o 
  -2   1   2     1864.66     1785.20     39.63 o 
  -1   1   2       80.26       80.70      2.30 o 
   0   1   2      576.95      592.75     13.22 o 
   1   1   2     1598.72     1578.17     38.20 o 
   2   1   2      240.05      212.25      6.90 o 
   3   1   2      265.30      259.90      6.16 o 
   4   1   2      624.40      612.50     18.26 o 
   5   1   2     1634.32     1777.77     34.70 o 
   6   1   2       30.13       21.56      0.85 o 
   7   1   2      891.42      951.99     16.22 o 
   8   1   2       24.78       21.56      0.94 o 
   9   1   2        4.30        4.65      1.01 o 
  10   1   2       66.55       61.31      1.86 o 
  11   1   2       87.43       84.35      2.42 o 
  12   1   2       10.90        7.60      1.38 o 
  13   1   2       23.57       23.87      1.77 o 
  14   1   2        0.08       -1.01      1.34 o 
  15   1   2        0.67        0.18      1.89 o 
  16   1   2        0.39        0.00      1.67 o 
  17   1   2        0.46       -0.30      1.83 o 
  18   1   2        1.61        0.29      1.98 o 
  19   1   2        0.28        3.49      2.14 o 
 -19   2   2        0.40       -0.20      1.69 o 
 -18   2   2        3.29        0.07      1.60 o 
 -17   2   2        0.78       -1.43      1.43 o 
 -16   2   2       21.80       21.01      2.07 o 
 -15   2   2        6.65        7.99      1.52 o 
 -14   2   2       62.53       57.53      2.82 o 
 -13   2   2        8.64        5.33      1.28 o 
 -12   2   2       29.16       25.76      1.60 o 
 -11   2   2       49.57       51.35      2.00 o 
 -10   2   2      132.01      146.80      3.51 o 
  -9   2   2        3.72        1.08      0.47 o 
  -8   2   2       13.03        4.82      0.76 o 
  -7   2   2       61.22       58.73      1.72 o 
  -6   2   2     1604.44     1595.22     35.31 o 
  -5   2   2      406.16      458.42      9.11 o 
  -4   2   2      386.73      349.93      7.73 o 
  -3   2   2      406.73      404.75      7.79 o 
  -2   2   2       76.74       73.97      3.57 o 
  -1   2   2        0.63       -0.10      0.33 o 
   0   2   2       59.33       51.22      1.65 o 
   1   2   2      834.84      841.19     17.88 o 
   2   2   2      874.54      847.67     18.16 o 
   3   2   2        0.06       -0.25      0.25 o 
   4   2   2      224.03      219.56      6.01 o 
   5   2   2      846.81      921.55     19.55 o 
   6   2   2       70.07       58.56      1.59 o 
   7   2   2      167.21      162.68      3.84 o 
   8   2   2      152.54      160.77      3.89 o 
   9   2   2       64.60       65.96      3.06 o 
  10   2   2      134.58      135.63      3.61 o 
  11   2   2      308.84      280.93      6.42 o 
  12   2   2       61.10       69.41      2.65 o 
  13   2   2        9.41       10.94      1.36 o 
  14   2   2       19.13       18.10      1.80 o 
  15   2   2        1.89        2.94      1.35 o 
  16   2   2       16.22       18.53      2.95 o 
  17   2   2        9.23        8.73      2.23 o 
  18   2   2        3.23        3.32      2.26 o 
 -18   3   2        0.08        2.02      3.95 o 
 -17   3   2        0.86        0.35      2.02 o 
 -16   3   2        5.77        6.98      2.21 o 
 -15   3   2       33.23       34.58      3.04 o 
 -14   3   2       31.91       36.86      2.41 o 
 -13   3   2       24.37       25.80      2.21 o 
 -12   3   2        5.42        5.69      1.34 o 
 -11   3   2      321.49      299.76      7.96 o 
 -10   3   2      172.73      165.41      4.92 o 
  -9   3   2       16.36       13.15      1.27 o 
  -8   3   2      397.18      382.03      9.57 o 
  -7   3   2       38.16       32.82      3.12 o 
  -6   3   2      809.73      766.88     27.14 o 
  -5   3   2      273.09      266.40      6.67 o 
  -4   3   2       16.76       25.67      1.01 o 
  -3   3   2      389.90      346.57      7.43 o 
  -2   3   2       92.27       65.77      1.99 o 
  -1   3   2     2239.38     2212.19     44.15 o 
   0   3   2        0.57       -0.87      0.87 o 
   1   3   2     2020.09     2103.83     41.97 o 
   2   3   2      444.86      411.25      9.35 o 
   3   3   2      415.28      367.67      7.85 o 
   4   3   2        5.32        6.09      0.72 o 
   5   3   2       17.48       21.54      3.14 o 
   6   3   2        7.42        1.25      0.91 o 
   7   3   2      283.30      283.82      8.25 o 
   8   3   2       64.93       68.71      3.38 o 
   9   3   2        4.53        3.13      1.26 o 
  10   3   2        6.65        4.30      1.13 o 
  11   3   2        8.27        3.47      1.81 o 
  12   3   2       13.86       13.28      1.60 o 
  13   3   2       14.67       15.51      1.80 o 
  14   3   2        8.49        6.57      1.66 o 
  15   3   2        5.82        4.30      1.57 o 
  16   3   2        0.02       -0.87      1.62 o 
  17   3   2        0.59        1.09      2.19 o 
 -17   4   2       12.05       19.89      4.16 o 
 -16   4   2        3.69        6.28      2.69 o 
 -15   4   2       37.81       45.91      4.99 o 
 -14   4   2        0.11        1.06      2.07 o 
 -13   4   2       23.08       19.80      2.61 o 
 -12   4   2       44.57       48.55      3.51 o 
 -11   4   2       31.65       37.03      3.01 o 
 -10   4   2       20.40       19.76      2.29 o 
  -9   4   2       54.60       54.45      3.43 o 
  -8   4   2        5.44        1.39      1.42 o 
  -7   4   2       21.60       25.46      2.32 o 
  -6   4   2       63.72       65.06      3.08 o 
  -5   4   2      338.42      322.41      6.78 o 
  -4   4   2        0.64       -0.50      0.50 o 
  -3   4   2       19.44       16.91      1.19 o 
  -2   4   2      299.03      291.00      6.24 o 
  -1   4   2       86.91       83.39      2.33 o 
   0   4   2        3.41        1.36      0.64 o 
   1   4   2        0.09       -0.55      0.55 o 
   2   4   2      228.30      213.39      4.82 o 
   3   4   2      387.13      375.57      8.74 o 
   4   4   2       46.62       55.38      2.77 o 
   5   4   2       58.87       62.41      3.02 o 
   6   4   2       11.30       11.11      1.49 o 
   7   4   2      309.33      315.84      8.48 o 
   8   4   2      153.73      154.34      5.56 o 
   9   4   2       54.73       64.66      3.51 o 
  10   4   2       29.46       32.81      3.40 o 
  11   4   2       12.61       14.11      2.13 o 
  12   4   2        2.38        2.00      1.72 o 
  13   4   2        3.93        1.66      1.75 o 
  14   4   2       12.52       12.37      2.57 o 
  15   4   2        1.07        3.52      2.32 o 
  16   4   2        2.79       -0.86      2.60 o 
 -15   5   2       13.48        9.85      3.67 o 
 -14   5   2        0.71       -0.68      2.00 o 
 -13   5   2       19.50       26.26      3.07 o 
 -12   5   2       11.30        9.77      2.35 o 
 -11   5   2        0.12        1.77      1.71 o 
 -10   5   2        2.78        1.75      1.69 o 
  -9   5   2        3.67        2.71      1.88 o 
  -8   5   2        8.32        9.26      1.93 o 
  -7   5   2        1.35        2.00      1.55 o 
  -6   5   2       60.25       60.28      3.62 o 
  -5   5   2       12.68       10.94      1.35 o 
  -4   5   2       70.25       73.97      3.75 o 
  -3   5   2       24.79       26.81      1.76 o 
  -2   5   2       81.49       76.69      2.87 o 
  -1   5   2        0.68       -0.79      0.93 o 
   0   5   2       84.69       87.34      3.08 o 
   1   5   2      232.80      239.01      6.17 o 
   2   5   2        6.11        4.93      2.09 o 
   3   5   2      207.10      215.09      7.26 o 
   4   5   2      157.09      171.16      6.20 o 
   5   5   2       22.77       21.22      1.97 o 
   6   5   2        5.75        4.23      1.46 o 
   7   5   2        0.00       -1.11      1.11 o 
   8   5   2       13.59       10.55      2.04 o 
   9   5   2        9.82       12.38      2.18 o 
  10   5   2        2.47        3.18      1.92 o 
  11   5   2        0.47        0.80      2.79 o 
  12   5   2       10.27       16.86      3.32 o 
  13   5   2        3.97        3.78      2.28 o 
  14   5   2        8.88       12.49      3.17 o 
 -12   6   2        0.46        0.91      2.39 o 
 -11   6   2       22.02       25.76      3.13 o 
 -10   6   2       32.91       33.06      3.28 o 
  -9   6   2        1.25        1.04      1.82 o 
  -8   6   2        8.47        7.67      2.15 o 
  -7   6   2       11.54       12.57      2.28 o 
  -6   6   2       14.90       17.26      2.55 o 
  -5   6   2        4.10        4.93      1.89 o 
  -4   6   2        3.36        6.04      1.85 o 
  -3   6   2        0.33        1.62      1.64 o 
  -2   6   2       15.54       18.95      4.45 o 
  -1   6   2       67.67       72.90      3.21 o 
   0   6   2       59.43       69.56      4.19 o 
   1   6   2       11.22       15.02      4.50 o 
   2   6   2       89.13      121.85     22.02 o 
   3   6   2      187.49      201.80      8.55 o 
   4   6   2       20.16       27.69      3.20 o 
   5   6   2        1.39        1.64      1.46 o 
   6   6   2       79.93       92.67      4.41 o 
   7   6   2       16.74       16.23      2.73 o 
   8   6   2        7.59        4.67      2.30 o 
   9   6   2       22.26       19.38      3.18 o 
  10   6   2        0.20        0.27      2.23 o 
  11   6   2       15.02        8.95      4.91 o 
  -8   7   2       18.66       22.24      6.13 o 
  -7   7   2       17.60       17.51      3.48 o 
  -6   7   2       25.94       23.56      3.57 o 
  -5   7   2        0.94        6.43      2.25 o 
  -4   7   2        3.16        4.43      2.09 o 
  -3   7   2        0.00        3.79      3.24 o 
  -2   7   2        8.24       10.71      3.22 o 
  -1   7   2       17.58       20.89      3.71 o 
   0   7   2       10.78       22.55      3.56 o 
   1   7   2        1.83        5.99      1.59 o 
   2   7   2       11.28       14.17      1.92 o 
   3   7   2        0.54       -0.70      1.47 o 
   4   7   2        0.01        0.46      1.74 o 
   5   7   2        3.79        4.97      1.90 o 
   6   7   2        2.47        7.71      2.52 o 
   7   7   2       36.66       40.30     10.04 o 
 -20   1   3        0.07       -0.37      1.90 o 
 -19   1   3        1.34       -1.76      1.76 o 
 -18   1   3        3.37        3.51      1.66 o 
 -17   1   3        8.97        8.91      2.04 o 
 -16   1   3        1.73       -0.54      1.35 o 
 -15   1   3        0.00        0.34      1.14 o 
 -14   1   3       34.77       30.37      1.89 o 
 -13   1   3      119.09      132.07      3.88 o 
 -12   1   3        1.03       -0.78      0.78 o 
 -11   1   3       15.97       15.87      1.05 o 
 -10   1   3       72.25       83.95      2.36 o 
  -9   1   3      181.92      150.11      4.14 o 
  -8   1   3     1157.46     1207.49     25.30 o 
  -7   1   3     1227.19     1285.32     25.33 o 
  -6   1   3      186.63      164.12      3.81 o 
  -5   1   3        2.97       10.99      1.81 o 
  -4   1   3     6360.80     6311.14    139.78 o 
  -3   1   3    44728.62    44991.84   1190.56 o 
  -2   1   3     1040.48     1160.28     35.26 o 
  -1   1   3     8926.87    11362.97    712.10 o 
   0   1   3      441.90      555.90     22.41 o 
   1   1   3     4110.57     4033.90     84.43 o 
   2   1   3        0.10        1.01      0.29 o 
   3   1   3     1581.53     1464.36     44.17 o 
   4   1   3     2244.77     2213.31     45.32 o 
   5   1   3        0.20        3.96      0.54 o 
   6   1   3      249.26      258.26      4.95 o 
   7   1   3       22.46       33.24      1.12 o 
   8   1   3      678.68      663.32     11.54 o 
   9   1   3      596.12      608.34     11.69 o 
  10   1   3       26.31       25.05      1.39 o 
  11   1   3       10.57        8.31      1.01 o 
  12   1   3      272.45      293.65      6.72 o 
  13   1   3      159.99      177.55      5.27 o 
  14   1   3        0.80        2.11      1.66 o 
  15   1   3       15.36       14.03      2.21 o 
  16   1   3        0.55        1.63      1.77 o 
  17   1   3       13.12       10.42      2.30 o 
  18   1   3       10.37       11.17      2.45 o 
 -19   2   3        6.01        3.45      2.36 o 
 -18   2   3        8.60        8.43      2.08 o 
 -17   2   3       12.30       11.27      2.30 o 
 -16   2   3        3.24        4.40      1.50 o 
 -15   2   3       12.01       11.29      1.66 o 
 -14   2   3       94.57      101.73      3.80 o 
 -13   2   3      253.09      262.70      7.09 o 
 -12   2   3        0.83       -0.22      0.85 o 
 -11   2   3       20.61       22.38      1.47 o 
 -10   2   3       59.54       64.15      2.13 o 
  -9   2   3      301.55      290.55      6.19 o 
  -8   2   3      377.65      375.59      7.95 o 
  -7   2   3      173.11      193.60      4.36 o 
  -6   2   3     1412.99     1351.06     24.98 o 
  -5   2   3       87.40       57.00      1.69 o 
  -4   2   3      250.85      223.81      4.76 o 
  -3   2   3      509.01      488.23     11.29 o 
  -2   2   3      593.52      525.15     13.14 o 
  -1   2   3      545.79      508.37     13.61 o 
   0   2   3      323.72      325.23      7.62 o 
   1   2   3      116.93      114.51      3.05 o 
   2   2   3       66.32       70.41      3.24 o 
   3   2   3      450.57      300.62     69.46 o 
   4   2   3      617.59      572.62     13.35 o 
   5   2   3       75.02       69.15      1.86 o 
   6   2   3       18.10       21.88      1.30 o 
   7   2   3       20.84       18.70      1.27 o 
   8   2   3       77.95       75.67      2.36 o 
   9   2   3       45.85       46.30      1.90 o 
  10   2   3        7.83        3.39      0.95 o 
  11   2   3       86.59       92.28      3.01 o 
  12   2   3       29.66       31.08      1.89 o 
  13   2   3        5.14        5.39      1.19 o 
  14   2   3       28.79       27.73      2.10 o 
  15   2   3        3.04        4.18      1.53 o 
  16   2   3       65.86       73.44      4.59 o 
  17   2   3       25.45       38.68      5.11 o 
  18   2   3        6.02        5.58      2.28 o 
 -18   3   3        1.32        2.84      2.14 o 
 -17   3   3        0.05       -0.79      1.91 o 
 -16   3   3       20.27       24.12      2.93 o 
 -15   3   3        7.46        7.41      1.93 o 
 -14   3   3        9.40       14.12      2.06 o 
 -13   3   3        2.33        0.50      1.29 o 
 -12   3   3        0.19       -1.15      1.15 o 
 -11   3   3      133.97      122.19      4.13 o 
 -10   3   3       45.47       41.60      2.40 o 
  -9   3   3      576.10      577.14     12.82 o 
  -8   3   3       67.05       64.60      3.28 o 
  -7   3   3      438.16      411.91     10.81 o 
  -6   3   3      106.77       84.73      2.83 o 
  -5   3   3        3.73        4.59      0.73 o 
  -4   3   3       35.82       40.78      1.32 o 
  -3   3   3       62.31       63.50      2.10 o 
  -2   3   3     1585.71     1585.82     31.60 o 
  -1   3   3      108.45      124.11      3.29 o 
   0   3   3      481.36      447.30     10.00 o 
   1   3   3      172.50      170.66      5.01 o 
   2   3   3       37.07       36.44      1.63 o 
   3   3   3        7.85        8.75      0.85 o 
   4   3   3      140.10      132.72      5.45 o 
   6   3   3       38.95       37.36      2.52 o 
   7   3   3        0.43       -0.07      1.05 o 
   8   3   3       36.24       31.15      2.32 o 
   9   3   3       88.36       97.86      4.21 o 
  10   3   3        1.67        0.97      1.02 o 
  11   3   3       35.88       37.03      2.24 o 
  12   3   3       11.06       14.27      1.63 o 
  13   3   3       42.13       42.07      2.62 o 
  14   3   3       10.12        9.87      2.00 o 
  15   3   3        2.98        3.61      1.55 o 
  16   3   3       17.45       19.60      2.38 o 
  17   3   3        0.86        3.37      2.40 o 
 -17   4   3        7.95        9.09      3.45 o 
 -16   4   3        0.73        1.72      2.42 o 
 -15   4   3       35.61       44.55      4.30 o 
 -14   4   3       14.56       10.61      2.61 o 
 -13   4   3       10.30        6.71      2.31 o 
 -12   4   3       26.58       25.86      2.70 o 
 -11   4   3       21.83       26.05      2.59 o 
 -10   4   3       21.88       19.93      2.23 o 
  -9   4   3      146.02      137.85      8.95 o 
  -8   4   3        0.68       -0.22      1.26 o 
  -7   4   3       81.27       84.86      3.60 o 
  -6   4   3       40.69       37.15      2.09 o 
  -5   4   3      433.02      410.76      9.34 o 
  -4   4   3        2.43        1.67      1.05 o 
  -3   4   3      266.88      257.56      7.45 o 
  -2   4   3      333.98      338.01      7.47 o 
  -1   4   3      145.44      137.39      3.68 o 
   0   4   3        0.10       -0.64      0.64 o 
   1   4   3       24.71       22.96      1.31 o 
   2   4   3       26.35       26.94      1.58 o 
   3   4   3       51.48       62.41      2.58 o 
   4   4   3      160.82      169.19      5.48 o 
   5   4   3        0.04       -0.99      0.99 o 
   6   4   3        0.31       -0.23      1.06 o 
   7   4   3        9.37        5.01      1.31 o 
   8   4   3        5.21        2.85      1.48 o 
   9   4   3       46.63       44.79      3.04 o 
  10   4   3        9.51        5.61      1.66 o 
  11   4   3        2.08        0.34      1.46 o 
  12   4   3        9.39        6.12      1.92 o 
  13   4   3        2.32        3.61      1.94 o 
  14   4   3        3.44        4.65      2.11 o 
  15   4   3        0.59        1.40      2.23 o 
  16   4   3        9.82       13.38      3.79 o 
 -15   5   3        8.76        5.96      3.39 o 
 -14   5   3        8.20        8.69      2.66 o 
 -13   5   3       39.71       52.57      3.98 o 
 -12   5   3        6.90        9.17      2.24 o 
 -11   5   3        5.63        2.26      1.86 o 
 -10   5   3       17.69       17.61      2.39 o 
  -9   5   3       36.35       46.46      3.41 o 
  -8   5   3       12.85       14.53      3.54 o 
  -7   5   3       41.75       41.68      3.00 o 
  -6   5   3       61.94       62.60      3.61 o 
  -5   5   3      105.83      103.88      4.07 o 
  -4   5   3        0.51       -0.87      0.88 o 
  -3   5   3      113.56      112.20      4.47 o 
  -2   5   3      156.69      178.71      4.71 o 
  -1   5   3      252.35      266.06      8.04 o 
   0   5   3      626.70      646.73     13.73 o 
   1   5   3        5.01        2.63      1.73 o 
   2   5   3       30.07       35.60      2.50 o 
   3   5   3       46.15       47.92      3.30 o 
   4   5   3      321.83      332.65     10.70 o 
   5   5   3      429.17      422.84     12.96 o 
   6   5   3       31.21       34.48      2.72 o 
   7   5   3       29.38       26.23      2.53 o 
   8   5   3       21.71       18.97      2.24 o 
   9   5   3       34.52       32.50      3.38 o 
  10   5   3       25.40       25.64      2.89 o 
  11   5   3        4.52        3.19      2.09 o 
  12   5   3       11.04       12.42      2.57 o 
  13   5   3        0.45        0.10      2.09 o 
  14   5   3        4.00        2.21      3.22 o 
 -12   6   3        4.13       -0.29      2.32 o 
 -11   6   3       20.02       23.03      2.90 o 
 -10   6   3        2.48        3.21      2.09 o 
  -9   6   3        0.15       -1.46      1.76 o 
  -8   6   3       10.17        7.62      2.06 o 
  -7   6   3       76.33       87.11      4.71 o 
  -6   6   3        3.76        6.58      1.82 o 
  -5   6   3       12.83       19.60      2.33 o 
  -4   6   3       44.12       59.83      4.15 o 
  -3   6   3       69.13       72.52      3.79 o 
  -2   6   3        0.21        3.05      1.63 o 
  -1   6   3       18.16       14.18      1.93 o 
   0   6   3        0.23       -0.22      1.56 o 
   1   6   3        0.22       -0.37      1.51 o 
   2   6   3        9.25        6.36      1.94 o 
   3   6   3        6.08        6.16      2.37 o 
   4   6   3       27.53       32.04      3.80 o 
   5   6   3        1.35        1.04      1.41 o 
   6   6   3        7.24       11.34      1.85 o 
   7   6   3        0.62        0.17      3.08 o 
   8   6   3       21.75       22.96      3.16 o 
   9   6   3       45.91       59.82      4.79 o 
  10   6   3        3.00        1.65      2.37 o 
  11   6   3       19.97       15.30      3.78 o 
  -8   7   3        3.69        8.77      4.06 o 
  -7   7   3        0.15        2.64      2.57 o 
  -6   7   3        0.02       -1.56      1.98 o 
  -5   7   3        0.92        5.66      2.09 o 
  -4   7   3       31.13       32.18      3.54 o 
  -3   7   3        9.67       29.04      4.57 o 
  -2   7   3        0.36        4.65      2.97 o 
  -1   7   3        6.04        9.10      2.92 o 
   0   7   3       22.79       27.84      3.68 o 
   1   7   3        4.08        7.49      1.81 o 
   2   7   3        1.37        1.03      1.54 o 
   3   7   3        0.01        0.96      1.51 o 
   4   7   3        0.03        2.06      2.06 o 
   5   7   3       16.95       20.01      2.42 o 
   6   7   3       17.08       17.80      3.49 o 
 -20   0   4        1.47        0.24      2.46 o 
 -19   0   4        0.65        0.04      2.23 o 
 -18   0   4        0.12       -1.71      1.99 o 
 -17   0   4       27.84       26.38      2.93 o 
 -16   0   4       23.31       26.02      2.72 o 
 -15   0   4      119.01      135.59      8.71 o 
 -14   0   4        1.05       -1.11      1.11 o 
 -13   0   4        0.73        1.94      1.19 o 
 -12   0   4      174.17      170.27      7.37 o 
 -11   0   4      621.08      630.43     17.33 o 
 -10   0   4      276.69      267.65      7.24 o 
  -9   0   4        2.50        3.42      0.84 o 
  -8   0   4     1540.18     1412.10     33.79 o 
  -7   0   4     2414.01     2451.56     58.07 o 
  -6   0   4        1.65        0.93      0.54 o 
  -5   0   4      145.64      138.41      5.71 o 
  -4   0   4      484.27      585.57     32.04 o 
  -3   0   4     4230.07     4660.74    405.88 o 
  -2   0   4      280.75      284.46     24.93 o 
  -1   0   4    10278.57    16906.89    502.87 o 
   0   0   4      238.46      337.16     23.64 o 
   1   0   4       90.26       72.15      2.97 o 
   2   0   4     2419.53     2419.21    180.35 o 
   3   0   4     1122.24     1470.96    191.73 o 
   4   0   4      608.02      534.50     16.18 o 
   5   0   4      710.58      658.03     14.69 o 
   6   0   4     1949.27     2018.47     41.07 o 
   7   0   4       59.59       75.87      2.55 o 
   8   0   4      530.67      546.35     13.19 o 
   9   0   4      157.03      165.55      5.09 o 
  10   0   4       38.21       45.39      2.59 o 
  11   0   4       19.04       22.52      1.92 o 
  12   0   4      211.19      227.72      9.72 o 
  13   0   4       49.30       52.09      5.46 o 
  14   0   4       65.30       77.48      5.52 o 
  15   0   4      131.11      148.02      7.84 o 
  16   0   4        5.90        7.76      2.65 o 
  17   0   4        2.84        2.62      2.57 o 
  18   0   4        5.14        7.01      2.95 o 
 -20   1   4        0.74       -0.73      1.89 o 
 -19   1   4        5.74        4.17      2.09 o 
 -18   1   4        3.68        2.82      1.67 o 
 -17   1   4       31.45       32.57      3.25 o 
 -16   1   4       47.05       53.16      2.88 o 
 -15   1   4        0.00       -1.03      1.03 o 
 -14   1   4        2.16        1.60      1.09 o 
 -13   1   4       21.13       22.61      1.64 o 
 -12   1   4      160.42      159.25      4.18 o 
 -11   1   4        3.50        2.31      0.75 o 
 -10   1   4        0.02        0.11      0.49 o 
  -9   1   4        1.17        0.85      0.45 o 
  -8   1   4      542.99      488.86     10.30 o 
  -7   1   4       58.17       58.81      1.75 o 
  -6   1   4        0.93        0.43      0.39 o 
  -5   1   4      527.19      577.54     18.80 o 
  -4   1   4       26.47       22.20      0.98 o 
  -3   1   4     8476.64     9185.65    298.99 o 
  -2   1   4     2605.58     2743.42    128.41 o 
  -1   1   4     6170.19     6399.09    218.08 o 
   0   1   4      280.90      248.51      8.83 o 
   1   1   4       16.23       20.58      0.76 o 
   2   1   4     1502.69     1583.73     34.97 o 
   3   1   4      632.18      635.38     15.72 o 
   4   1   4     1431.93     1445.39     29.54 o 
   5   1   4      130.03      117.61      2.87 o 
   6   1   4       35.71       23.26      0.89 o 
   7   1   4       77.76       94.85      2.14 o 
   8   1   4        3.93        3.51      0.94 o 
   9   1   4       11.73       12.52      1.02 o 
  10   1   4      653.55      681.76     13.13 o 
  11   1   4        4.06        6.02      1.00 o 
  12   1   4      224.85      228.67      5.24 o 
  13   1   4       38.85       47.65      2.41 o 
  14   1   4        0.36       -1.00      1.45 o 
  15   1   4        0.15       -1.49      1.49 o 
  16   1   4        0.27        0.59      1.85 o 
  17   1   4        6.16        5.73      2.05 o 
  18   1   4        1.04       -1.09      1.96 o 
 -19   2   4        0.01       -1.67      1.67 o 
 -18   2   4        1.47       -0.70      1.60 o 
 -17   2   4        0.02       -1.27      1.32 o 
 -16   2   4       32.95       33.25      2.45 o 
 -15   2   4        6.38        6.31      1.51 o 
 -14   2   4       90.90       98.19      3.74 o 
 -13   2   4        3.27        4.63      1.24 o 
 -12   2   4       10.98       10.27      1.16 o 
 -11   2   4      378.66      381.28      8.75 o 
 -10   2   4       21.29       25.65      1.21 o 
  -9   2   4      196.33      189.73      4.69 o 
  -8   2   4      169.54      162.33     23.38 o 
  -7   2   4       47.96       41.12      1.75 o 
  -6   2   4     1320.94     1385.29     28.32 o 
  -5   2   4        3.72        0.69      0.49 o 
  -4   2   4      337.37      429.90      8.71 o 
  -3   2   4      384.57      388.14      9.71 o 
  -2   2   4       71.95       63.15      9.62 o 
  -1   2   4      236.82      240.48      5.79 o 
   0   2   4      105.35      118.34      2.78 o 
   1   2   4       10.44        9.26      0.66 o 
   2   2   4     1301.18     1352.83     32.74 o 
   3   2   4      420.13      453.73     12.68 o 
   4   2   4       37.16       35.01      1.90 o 
   5   2   4      762.69      821.42     17.54 o 
   6   2   4       88.29      108.85      3.02 o 
   7   2   4        7.73        8.44      0.97 o 
   8   2   4       88.22       86.13      2.55 o 
   9   2   4       92.64       75.73      2.50 o 
  10   2   4       90.89      111.87      3.25 o 
  11   2   4        4.64        2.36      1.07 o 
  12   2   4       23.39       21.19      1.61 o 
  13   2   4       31.65       33.22      1.97 o 
  14   2   4        2.55        1.69      1.22 o 
  15   2   4       14.89       14.92      1.93 o 
  16   2   4        3.96        1.51      1.77 o 
  17   2   4        8.95        9.81      2.66 o 
  18   2   4        0.06       -1.19      6.53 o 
 -19   3   4        0.99       13.42      6.20 o 
 -18   3   4        4.44        6.17      2.38 o 
 -17   3   4        0.91       -1.09      2.65 o 
 -16   3   4       55.76       66.83      4.56 o 
 -15   3   4       42.02       48.65      3.39 o 
 -14   3   4        9.71       10.41      1.93 o 
 -13   3   4        9.89        8.11      1.96 o 
 -12   3   4      138.07      140.99      5.36 o 
 -11   3   4      186.84      174.68      5.65 o 
 -10   3   4       26.22       32.66      1.80 o 
  -9   3   4      885.65      873.93     18.88 o 
  -8   3   4      529.45      508.91     11.52 o 
  -7   3   4      196.23      179.89      4.97 o 
  -6   3   4       20.74       25.32      1.28 o 
  -5   3   4       30.08       31.05      1.42 o 
  -4   3   4      477.95      440.15      9.13 o 
  -3   3   4      249.20      226.62      5.39 o 
  -2   3   4      487.87      437.99      9.17 o 
  -1   3   4      243.51      223.54      4.78 o 
   0   3   4      172.76      143.44      3.76 o 
   1   3   4     2118.27     2108.19     44.61 o 
   2   3   4     2024.99     2015.01     42.20 o 
   3   3   4        7.32        4.15      0.81 o 
   5   3   4      713.34      660.11     39.47 o 
   6   3   4      405.39      374.54     10.30 o 
   7   3   4       31.21       28.72      2.07 o 
   8   3   4      120.03      107.63      4.22 o 
   9   3   4       64.23       65.81      3.49 o 
  10   3   4      108.34      119.57      4.90 o 
  11   3   4        0.38        0.78      1.78 o 
  12   3   4        9.04        8.53      1.48 o 
  13   3   4       55.53       69.39      3.37 o 
  14   3   4       64.84       69.79      3.48 o 
  15   3   4        0.41       -1.34      1.64 o 
  16   3   4        0.00        0.35      1.89 o 
  17   3   4        3.87        2.51      3.45 o 
 -17   4   4        0.01        2.56      5.56 o 
 -16   4   4        5.41       11.45      2.99 o 
 -15   4   4       16.42       12.30      2.79 o 
 -14   4   4        4.64        4.91      2.33 o 
 -13   4   4        2.06        1.98      2.04 o 
 -12   4   4        0.01       -0.46      1.56 o 
 -11   4   4        1.61        1.71      1.53 o 
 -10   4   4       21.06       22.37      2.73 o 
  -9   4   4       88.44       91.31      4.50 o 
  -8   4   4       47.19       44.29      2.63 o 
  -7   4   4      303.65      295.84      8.38 o 
  -6   4   4       56.48       63.03      2.73 o 
  -5   4   4       36.85       35.56      2.27 o 
  -4   4   4      477.54      434.26     10.61 o 
  -3   4   4      419.92      413.92     10.15 o 
  -2   4   4      108.10       94.09      3.16 o 
  -1   4   4       12.51        9.49      1.04 o 
   0   4   4      360.28      346.09      7.67 o 
   1   4   4       34.62       34.13      1.53 o 
   2   4   4      148.48      150.89      3.84 o 
   3   4   4       17.17       16.52      1.78 o 
   4   4   4        2.50       -0.27      1.57 o 
   5   4   4       37.51       35.39      2.29 o 
   6   4   4      129.02      132.58      4.85 o 
   7   4   4      121.97      114.56      4.43 o 
   8   4   4        3.15        0.54      1.41 o 
   9   4   4       93.29      104.10      4.84 o 
  10   4   4       23.40       23.42      2.44 o 
  11   4   4        0.03        0.28      1.59 o 
  12   4   4        0.10        0.88      1.73 o 
  13   4   4       20.87       19.09      2.57 o 
  14   4   4       19.29       23.97      2.89 o 
  15   4   4        0.01        0.28      2.22 o 
 -15   5   4        0.70       -2.61      2.73 o 
 -14   5   4        4.06        5.94      2.85 o 
 -13   5   4       30.30       29.43      3.54 o 
 -12   5   4        5.31        2.31      1.89 o 
 -11   5   4        8.22        3.35      1.85 o 
 -10   5   4       46.10       47.71      3.56 o 
  -9   5   4       34.34       39.52      3.10 o 
  -8   5   4        3.26        2.69      1.59 o 
  -7   5   4        6.19        6.65      1.67 o 
  -6   5   4       23.04       22.50      2.06 o 
  -5   5   4        6.01        2.77      1.94 o 
  -4   5   4       25.17       25.50      1.78 o 
  -3   5   4       17.05       19.30      1.55 o 
  -2   5   4        5.70        6.35      1.10 o 
  -1   5   4        6.33        4.43      1.22 o 
   0   5   4       29.17       29.64      2.33 o 
   1   5   4      188.43      177.19      5.85 o 
   2   5   4       28.80       28.95      2.41 o 
   3   5   4      126.89      118.09      5.51 o 
   4   5   4       46.38       54.51      3.85 o 
   5   5   4       34.54       33.56      2.75 o 
   6   5   4       81.10       85.11      4.40 o 
   7   5   4        6.60        5.22      1.56 o 
   8   5   4        0.65       -1.67      1.67 o 
   9   5   4        7.04        9.61      2.11 o 
  10   5   4        0.85        3.65      2.11 o 
  11   5   4        3.13        1.95      2.37 o 
  12   5   4        0.68        1.43      2.14 o 
  13   5   4       13.27       12.97      2.83 o 
 -12   6   4        1.82        3.62      2.53 o 
 -11   6   4       41.95       41.38      4.24 o 
 -10   6   4        0.00        2.84      2.04 o 
  -9   6   4        1.63        2.53      1.87 o 
  -8   6   4       19.02       18.99      2.62 o 
  -7   6   4       74.37       98.28      5.02 o 
  -6   6   4        9.20       13.26      2.63 o 
  -5   6   4        1.99        4.74      1.69 o 
  -4   6   4       59.40       73.64      3.78 o 
  -3   6   4       95.24      114.91      4.77 o 
  -2   6   4       10.27        7.92      1.89 o 
  -1   6   4        0.00        1.65      2.96 o 
   0   6   4       33.17       37.28      4.53 o 
   1   6   4       67.43       71.92      4.34 o 
   2   6   4       78.34       77.73      6.51 o 
   3   6   4        6.55        6.05      2.57 o 
   4   6   4        8.89        9.90      2.25 o 
   5   6   4        5.95        5.78      2.40 o 
   6   6   4       20.12       18.48      2.50 o 
   7   6   4       37.61       26.37      2.50 o 
   8   6   4        2.19        0.72      2.27 o 
   9   6   4        0.19        0.56      2.25 o 
  10   6   4        0.08        2.53      2.82 o 
  -8   7   4        2.70        7.89      4.69 o 
  -7   7   4        7.08       12.74      2.58 o 
  -6   7   4       23.52       27.88      6.41 o 
  -5   7   4        1.19        6.25      2.18 o 
  -4   7   4       15.51        7.67      3.48 o 
  -3   7   4       10.57       17.40      3.85 o 
  -2   7   4        2.80        8.95      3.12 o 
  -1   7   4        0.77        1.53      2.37 o 
   0   7   4        9.25       14.85      2.67 o 
   1   7   4        3.94        7.05      1.68 o 
   2   7   4        1.73        1.83      2.00 o 
   3   7   4        5.27        6.00      1.82 o 
   4   7   4        2.25        3.99      1.69 o 
   5   7   4        1.30        2.91      1.83 o 
   6   7   4       12.75       10.86      3.22 o 
 -20   1   5        0.05       -1.81      1.81 o 
 -19   1   5        7.50        7.45      1.90 o 
 -18   1   5        4.79        4.44      1.74 o 
 -17   1   5       30.13       31.94      2.56 o 
 -16   1   5        8.95        8.40      1.53 o 
 -15   1   5        2.89        1.63      1.15 o 
 -14   1   5      121.36      129.40      3.91 o 
 -13   1   5       76.42       85.10      2.98 o 
 -12   1   5       18.76       20.41      1.33 o 
 -11   1   5      613.07      599.64     11.15 o 
 -10   1   5      211.01      195.93      4.37 o 
  -9   1   5        1.25        0.85      0.57 o 
  -8   1   5       12.94       16.60      1.03 o 
  -7   1   5      963.44      903.71     22.55 o 
  -6   1   5        3.34        3.55      1.06 o 
  -5   1   5       41.29       44.85      2.67 o 
  -4   1   5      434.50      449.20     19.22 o 
  -3   1   5      186.24      161.44      4.96 o 
  -2   1   5     1044.59     1144.95     52.36 o 
  -1   1   5       38.96       33.48      1.58 o 
   0   1   5      122.13      126.57      4.61 o 
   1   1   5      206.09      243.07     11.70 o 
   2   1   5       66.25       40.67      3.03 o 
   3   1   5     2176.78     2207.27     47.99 o 
   4   1   5     1145.13     1168.48     22.73 o 
   5   1   5       13.09       11.62      0.56 o 
   6   1   5      246.06      235.34      4.58 o 
   7   1   5      985.19      980.75     15.98 o 
   8   1   5      722.62      715.07     13.71 o 
   9   1   5      214.19      230.90      4.82 o 
  10   1   5       46.21       47.07      1.95 o 
  11   1   5      580.26      583.20     11.49 o 
  12   1   5      122.20      138.19      6.36 o 
  13   1   5        3.53        3.29      1.31 o 
  14   1   5       15.68       18.66      2.04 o 
  15   1   5        4.64        5.68      2.05 o 
  16   1   5        7.29        4.81      1.99 o 
  17   1   5        1.35       -1.08      1.91 o 
  18   1   5        4.15        4.91      2.29 o 
 -20   2   5        1.77        1.40      4.22 o 
 -19   2   5       15.16       18.37      2.19 o 
 -18   2   5        9.64       11.85      1.94 o 
 -17   2   5        0.22       -1.19      1.42 o 
 -16   2   5        0.25       -0.16      1.27 o 
 -15   2   5        9.98       13.92      1.70 o 
 -14   2   5      175.33      185.61      5.49 o 
 -13   2   5       45.71       51.68      2.73 o 
 -12   2   5      215.84      217.40      5.53 o 
 -11   2   5       15.50       17.40      1.43 o 
 -10   2   5        7.03        4.60      0.70 o 
  -9   2   5     1048.04     1018.24     27.42 o 
  -8   2   5      238.77      256.80      8.73 o 
  -7   2   5     1674.76     1719.87     38.36 o 
  -6   2   5     4730.51     4520.83     87.79 o 
  -5   2   5      791.42      868.98     17.29 o 
  -4   2   5      350.14      371.09      7.63 o 
  -3   2   5       34.18       32.06      1.91 o 
  -2   2   5     7352.87     7378.62    175.99 o 
  -1   2   5      909.87      884.89     18.77 o 
   0   2   5        7.35        5.91      0.58 o 
   1   2   5     2079.41     2017.75     49.35 o 
   2   2   5       33.73       27.38      1.24 o 
   3   2   5        6.96        1.71      0.56 o 
   4   2   5      987.07     1059.08     22.07 o 
   5   2   5       43.68       43.97      1.67 o 
   6   2   5      850.87      852.44     18.29 o 
   7   2   5      386.97      375.32      9.25 o 
   8   2   5       13.83       15.51      1.23 o 
   9   2   5      440.29      422.42      9.08 o 
  10   2   5        7.28        7.64      1.14 o 
  11   2   5       13.42       16.96      1.51 o 
  12   2   5       81.59       85.89      3.39 o 
  13   2   5       33.46       36.19      2.15 o 
  14   2   5        6.62        5.92      1.60 o 
  15   2   5        2.45        7.23      1.84 o 
  16   2   5        4.58        3.52      2.04 o 
  17   2   5        5.54        3.00      2.11 o 
 -19   3   5        0.94       11.53      4.14 o 
 -18   3   5       22.32       28.11      3.61 o 
 -17   3   5        0.37       -0.69      2.01 o 
 -16   3   5        0.46        3.34      2.07 o 
 -15   3   5        9.74        9.97      2.02 o 
 -14   3   5        3.24        1.64      2.01 o 
 -13   3   5        2.78        2.57      1.47 o 
 -12   3   5       30.25       31.77      2.50 o 
 -11   3   5       53.71       61.50      3.00 o 
 -10   3   5       13.13       13.21      1.50 o 
  -9   3   5       75.52       72.12      2.98 o 
  -8   3   5      448.22      424.36      9.07 o 
  -7   3   5       17.79       13.19      1.16 o 
  -6   3   5      113.08      101.71      2.78 o 
  -5   3   5      333.11      323.67      7.97 o 
  -4   3   5      109.34      102.53      3.07 o 
  -3   3   5       58.13       55.59      2.11 o 
  -2   3   5      408.11      368.64      8.86 o 
  -1   3   5      430.74      421.74      8.88 o 
   0   3   5        1.28       -0.51      0.51 o 
   1   3   5       11.18        7.18      0.75 o 
   2   3   5       69.79       59.23      3.19 o 
   3   3   5        5.02        3.41      0.98 o 
   4   3   5        1.56        0.32      0.64 o 
   5   3   5      111.42      113.92      4.05 o 
   6   3   5       13.41       16.72      1.61 o 
   7   3   5       88.43       86.01      3.62 o 
   8   3   5       97.72       87.03      3.98 o 
   9   3   5        1.23        0.68      1.36 o 
  10   3   5        0.68       -0.93      0.93 o 
  11   3   5       34.39       36.15      2.26 o 
  12   3   5        5.32        2.67      1.31 o 
  13   3   5       52.00       62.27      3.20 o 
  14   3   5        1.16        1.44      1.54 o 
  15   3   5        7.36        8.61      2.06 o 
  16   3   5       10.64       12.63      2.25 o 
 -17   4   5        0.28        2.89      3.22 o 
 -16   4   5       24.26       28.36      3.63 o 
 -15   4   5        6.33        5.18      2.55 o 
 -14   4   5        3.17        2.56      2.14 o 
 -13   4   5        3.99        1.66      2.75 o 
 -12   4   5        0.13       -1.43      2.01 o 
 -11   4   5        5.17        3.36      1.58 o 
 -10   4   5       59.66       47.50      3.25 o 
  -9   4   5        0.80       -1.09      1.09 o 
  -8   4   5        0.68       -1.05      1.05 o 
  -7   4   5       81.98       74.40      3.07 o 
  -6   4   5      432.27      399.31      9.98 o 
  -5   4   5      494.05      471.88     10.65 o 
  -4   4   5       41.27       35.43      1.99 o 
  -3   4   5      785.59      758.29     17.71 o 
  -2   4   5      590.50      603.55     13.46 o 
  -1   4   5       54.88       52.78      2.23 o 
   0   4   5       21.22       21.41      1.39 o 
   1   4   5       34.65       32.50      1.57 o 
   2   4   5      111.79      109.92      3.89 o 
   3   4   5       39.24       36.21      2.28 o 
   4   4   5       23.69       22.68      2.05 o 
   5   4   5       19.20       15.70      1.71 o 
   6   4   5       54.90       50.72      2.91 o 
   7   4   5       27.00       26.13      2.52 o 
   8   4   5        0.31        0.13      1.39 o 
   9   4   5        5.29        4.47      1.62 o 
  10   4   5       47.33       52.98      3.49 o 
  11   4   5       27.40       28.55      3.00 o 
  12   4   5        1.29        2.95      1.89 o 
  13   4   5        0.01        0.43      1.93 o 
  14   4   5        1.93        2.76      2.18 o 
  15   4   5        0.01        0.53      2.20 o 
 -15   5   5        2.11        2.01      2.94 o 
 -14   5   5       23.48       32.64      3.70 o 
 -13   5   5        1.02        1.08      2.12 o 
 -12   5   5        1.35       -1.43      2.50 o 
 -11   5   5       31.03       28.60      2.84 o 
 -10   5   5       56.19       60.05      3.94 o 
  -9   5   5        7.78       10.61      2.20 o 
  -8   5   5        8.59        6.83      1.75 o 
  -7   5   5       37.74       38.18      2.83 o 
  -6   5   5       90.31       92.81      3.93 o 
  -5   5   5       31.49       33.44      2.14 o 
  -4   5   5        0.35       -0.91      0.91 o 
  -3   5   5        1.22        1.94      0.99 o 
  -2   5   5       11.28        9.45      1.64 o 
  -1   5   5      253.94      262.90      6.31 o 
   0   5   5      115.68      117.86      4.20 o 
   1   5   5       45.11       38.82      2.61 o 
   2   5   5       54.94       58.20      3.46 o 
   3   5   5      113.51      109.39      4.94 o 
   4   5   5       60.04       56.47      5.18 o 
   5   5   5        2.67        4.92      1.73 o 
   6   5   5       59.25       63.29      3.82 o 
   7   5   5       19.14       16.66      2.29 o 
   8   5   5        4.23        3.86      1.96 o 
   9   5   5        0.42        1.22      1.88 o 
  10   5   5        5.53        5.29      1.95 o 
  11   5   5       16.37       19.68      3.10 o 
  12   5   5        0.82        3.41      2.50 o 
  13   5   5        0.00       -1.47      2.92 o 
 -12   6   5        0.17       -1.99      2.49 o 
 -11   6   5        2.88        4.49      2.14 o 
 -10   6   5       23.31       18.71      3.33 o 
  -9   6   5        1.80       -0.18      1.84 o 
  -8   6   5        0.01        0.41      1.81 o 
  -7   6   5       40.85       45.21      3.42 o 
  -6   6   5        1.15        3.76      1.74 o 
  -5   6   5       15.56       17.58      2.15 o 
  -4   6   5        0.65        2.72      1.47 o 
  -3   6   5       18.47       16.57      1.79 o 
  -2   6   5        4.63       10.08      2.66 o 
  -1   6   5       63.14       63.14      3.54 o 
   0   6   5        9.88       15.62      2.85 o 
   1   6   5      128.09      137.70      6.30 o 
   2   6   5        0.40        5.19      4.25 o 
   3   6   5       18.60       14.65      2.52 o 
   4   6   5       37.07       40.11      3.62 o 
   5   6   5        3.37        1.04      2.21 o 
   6   6   5       24.81       24.84      2.85 o 
   7   6   5        0.02       -0.55      1.84 o 
   8   6   5        0.02       -1.86      1.86 o 
   9   6   5       14.17       15.19      3.04 o 
  10   6   5        0.83        5.30      2.90 o 
  -8   7   5        5.41        4.91      3.95 o 
  -7   7   5        0.24        2.13      2.72 o 
  -6   7   5        0.11        2.70      2.14 o 
  -5   7   5        0.73        6.86      4.32 o 
  -4   7   5        0.16       -0.93      2.77 o 
  -3   7   5        2.41        1.14      2.85 o 
  -2   7   5        0.40       -0.64      2.59 o 
  -1   7   5       11.18        9.43      3.07 o 
   0   7   5        2.53        5.30      2.19 o 
   1   7   5        0.32        1.64      2.17 o 
   2   7   5        2.56        3.11      1.64 o 
   3   7   5        2.16        3.40      1.76 o 
   4   7   5        0.04       -1.25      1.62 o 
   5   7   5        5.55        3.92      2.15 o 
 -20   0   6        4.26        3.47      2.67 o 
 -19   0   6        7.75        6.06      3.24 o 
 -18   0   6        0.38        2.47      1.94 o 
 -17   0   6       32.07       37.62      3.32 o 
 -16   0   6        3.17        0.67      1.62 o 
 -15   0   6       45.21       41.64      3.53 o 
 -14   0   6       13.48       13.96      1.78 o 
 -13   0   6        4.27        2.16      1.55 o 
 -12   0   6       18.23       17.78      1.75 o 
 -11   0   6       83.51       93.11      3.67 o 
 -10   0   6      337.68      349.71      9.14 o 
  -9   0   6       68.97       69.60      2.59 o 
  -8   0   6      900.60      820.48     19.91 o 
  -7   0   6     1693.21     1596.80     38.06 o 
  -6   0   6      129.84      141.06      4.91 o 
  -5   0   6     2724.85     1446.19     88.35 o 
  -4   0   6       84.18      110.13      7.76 o 
  -3   0   6     1413.12     1657.50    133.96 o 
  -2   0   6      133.16      166.56      9.45 o 
  -1   0   6     7263.94    12036.04    356.82 o 
   0   0   6     4728.62     5821.92    240.17 o 
   1   0   6        0.09       -0.09      0.75 o 
   2   0   6       32.53       64.46      4.38 o 
   3   0   6      421.11      341.53     10.64 o 
   4   0   6      948.99      887.63     36.06 o 
   5   0   6     2651.53     2686.73     78.76 o 
   6   0   6      723.75      744.91     19.67 o 
   7   0   6     1173.32     1101.32     22.82 o 
   8   0   6       21.14       26.71      1.39 o 
   9   0   6      109.89      112.52      3.22 o 
  10   0   6       90.25       88.32      4.25 o 
  11   0   6       32.81       31.91      2.62 o 
  12   0   6        6.55        0.94      1.44 o 
  13   0   6       24.93       33.38      5.57 o 
  14   0   6        0.45        0.38      1.94 o 
  15   0   6        1.35       -0.08      2.25 o 
  16   0   6        0.07       -2.23      2.23 o 
  17   0   6        7.36        5.79      3.79 o 
 -20   1   6        1.55        0.89      1.86 o 
 -19   1   6        0.66        0.80      1.70 o 
 -18   1   6        1.68        1.53      1.61 o 
 -17   1   6       39.35       41.26      3.59 o 
 -16   1   6       14.64       16.76      1.70 o 
 -15   1   6       28.28       25.42      1.86 o 
 -14   1   6        0.20       -0.86      0.99 o 
 -13   1   6       70.79       76.44      2.64 o 
 -12   1   6      135.52      139.84      3.87 o 
 -11   1   6       79.50       82.43      2.43 o 
 -10   1   6      341.38      358.45      7.30 o 
  -9   1   6       24.11       18.16      1.12 o 
  -8   1   6        2.84        3.36      0.58 o 
  -7   1   6      122.71      119.97      3.16 o 
  -6   1   6       11.96       12.02      0.71 o 
  -5   1   6     1061.39      996.03     33.59 o 
  -4   1   6      960.06      982.75     33.40 o 
  -3   1   6        0.64        1.21      0.99 o 
  -2   1   6      237.88      277.85     13.12 o 
  -1   1   6     2594.96     2739.80     64.71 o 
   0   1   6      145.68      179.84      7.40 o 
   1   1   6      574.47      809.71     50.54 o 
   2   1   6      225.96      214.13     12.66 o 
   3   1   6     2973.43     3163.32     64.07 o 
   4   1   6      181.63      252.01      5.58 o 
   5   1   6      153.86      163.16      4.30 o 
   6   1   6        1.19        1.63      0.40 o 
   7   1   6       53.37       60.46      2.13 o 
   8   1   6      279.42      276.28      5.51 o 
   9   1   6      146.12      147.87      3.67 o 
  10   1   6        0.28        1.49      0.86 o 
  11   1   6        1.67        4.07      1.07 o 
  12   1   6      142.72      149.31      4.10 o 
  13   1   6       63.56       77.42      3.41 o 
  14   1   6        1.99        1.65      1.33 o 
  15   1   6       17.12       20.91      2.30 o 
  16   1   6        4.58        6.24      2.16 o 
  17   1   6        3.72        3.41      2.07 o 
 -20   2   6        0.35        8.59      4.27 o 
 -19   2   6        4.09        3.44      1.64 o 
 -18   2   6        3.49        3.36      1.71 o 
 -17   2   6        0.11        1.10      1.66 o 
 -16   2   6       12.74       11.62      1.69 o 
 -15   2   6       16.56       13.64      2.23 o 
 -14   2   6       91.05       85.08      3.12 o 
 -13   2   6        2.41        2.14      1.07 o 
 -12   2   6      163.20      163.56      4.21 o 
 -11   2   6      105.87      106.41      2.88 o 
 -10   2   6      172.36      168.08      3.87 o 
  -9   2   6       78.72       73.23      3.24 o 
  -8   2   6      231.28      253.37      8.36 o 
  -7   2   6       52.67       49.23      2.19 o 
  -6   2   6     3217.05     3279.61     72.18 o 
  -5   2   6       24.90       19.46      1.32 o 
  -4   2   6     4272.06     4343.29     98.81 o 
  -3   2   6        4.91        3.42      0.56 o 
  -2   2   6     1301.34     1399.38     29.01 o 
  -1   2   6      471.50      453.60      9.26 o 
   0   2   6      388.18      375.12      8.27 o 
   1   2   6       41.15       42.15      1.43 o 
   2   2   6      818.84      933.81     19.74 o 
   3   2   6      167.54      172.23      4.52 o 
   4   2   6       34.64       53.39      1.91 o 
   5   2   6      334.16      329.44      7.55 o 
   6   2   6       18.19       16.73      1.16 o 
   7   2   6      120.78      112.88      3.76 o 
   8   2   6       20.15       18.93      1.40 o 
   9   2   6      361.77      337.58      7.51 o 
  10   2   6      167.14      177.78      4.57 o 
  11   2   6       24.78       21.54      1.57 o 
  12   2   6        3.36        4.10      1.20 o 
  13   2   6        6.46        8.71      1.43 o 
  14   2   6        9.57        6.25      1.63 o 
  15   2   6        1.24       -1.80      1.80 o 
  16   2   6        5.20        2.03      1.83 o 
  17   2   6        2.01        1.19      2.39 o 
 -19   3   6       10.30       12.75      2.92 o 
 -18   3   6       14.03       18.15      2.94 o 
 -17   3   6        2.20        5.61      2.31 o 
 -16   3   6        3.75        4.46      2.11 o 
 -15   3   6        1.05        0.22      1.61 o 
 -14   3   6       40.73       52.26      3.38 o 
 -13   3   6       46.53       45.31      3.05 o 
 -12   3   6       89.16       88.55      3.75 o 
 -11   3   6        3.03        3.65      1.23 o 
 -10   3   6      379.09      388.48     10.47 o 
  -9   3   6      509.89      522.98     12.54 o 
  -8   3   6      388.59      351.19      8.73 o 
  -7   3   6      160.33      162.63      4.68 o 
  -6   3   6     1008.94      917.36     21.12 o 
  -5   3   6     1298.92     1212.88     25.62 o 
  -4   3   6      142.71      127.38      3.64 o 
  -3   3   6      274.58      278.74      6.89 o 
  -2   3   6       35.50       27.86      1.48 o 
  -1   3   6      147.92      125.49      3.96 o 
   0   3   6      502.86      499.23     12.04 o 
   1   3   6      134.84      122.74      3.32 o 
   2   3   6      138.24      114.96      9.73 o 
   4   3   6      300.30      279.43     10.98 o 
   5   3   6       59.60       58.50      2.88 o 
   6   3   6      138.67      127.98      4.52 o 
   7   3   6      116.31      127.21      4.65 o 
   8   3   6      179.87      173.98      6.58 o 
   9   3   6      117.57      101.39      4.51 o 
  10   3   6       11.87       10.20      1.33 o 
  11   3   6       18.59       21.29      1.82 o 
  12   3   6       37.37       45.22      2.84 o 
  13   3   6       67.51       72.43      3.46 o 
  14   3   6       38.88       42.34      2.81 o 
  15   3   6        9.87       11.10      2.22 o 
  16   3   6       38.86       37.54      3.39 o 
 -17   4   6       12.01       13.90      3.82 o 
 -16   4   6       17.43       24.12      3.43 o 
 -15   4   6        1.87        3.86      2.40 o 
 -14   4   6       14.74       14.90      3.12 o 
 -13   4   6       44.18       45.75      3.96 o 
 -12   4   6        4.92        8.42      2.29 o 
 -11   4   6       17.31       15.10      4.19 o 
 -10   4   6        4.88        4.61      1.85 o 
  -9   4   6      147.76      143.38      6.03 o 
  -8   4   6       15.37       16.93      1.78 o 
  -7   4   6        5.20        3.58      1.07 o 
  -6   4   6        7.57        8.19      1.24 o 
  -5   4   6        7.55        9.64      1.43 o 
  -4   4   6      201.39      184.81      4.72 o 
  -3   4   6      292.77      280.73      7.29 o 
  -2   4   6        2.99        4.37      1.00 o 
  -1   4   6      192.39      184.82      4.85 o 
   0   4   6       64.66       59.97      2.31 o 
   1   4   6       20.05       20.21      2.12 o 
   2   4   6       16.45       18.74      1.95 o 
   3   4   6      102.27       99.73      4.52 o 
   4   4   6       26.98       29.38      2.16 o 
   5   4   6        0.51       -1.03      1.08 o 
   6   4   6        5.58        2.75      1.33 o 
   7   4   6       51.77       55.27      3.15 o 
   8   4   6       23.78       27.99      2.78 o 
   9   4   6       11.72       17.42      2.19 o 
  10   4   6       11.92       16.01      2.34 o 
  11   4   6       30.11       30.47      2.92 o 
  12   4   6        1.97        2.90      1.95 o 
  13   4   6       28.15       29.71      3.11 o 
  14   4   6        5.83        7.93      2.42 o 
  15   4   6        7.01        6.22      2.87 o 
 -15   5   6        6.73        8.36      4.60 o 
 -14   5   6       30.14       34.86      3.91 o 
 -13   5   6        4.89        3.01      2.21 o 
 -12   5   6        0.73       -0.07      1.99 o 
 -11   5   6       21.55       24.45      3.03 o 
 -10   5   6       90.90      103.44      5.21 o 
  -9   5   6        2.77        0.48      1.54 o 
  -8   5   6        0.19        2.55      1.57 o 
  -7   5   6       38.67       41.14      2.95 o 
  -6   5   6      155.45      149.87      5.22 o 
  -5   5   6        0.45        1.22      1.10 o 
  -4   5   6        1.56        1.51      1.11 o 
  -3   5   6       32.47       28.54      1.90 o 
  -2   5   6       36.51       32.79      1.90 o 
  -1   5   6       33.57       31.16      1.98 o 
   0   5   6       28.83       33.57      2.72 o 
   1   5   6       48.59       51.28      3.05 o 
   2   5   6        7.80        6.99      1.73 o 
   3   5   6        2.13        2.61      1.60 o 
   4   5   6        7.49        6.21      1.82 o 
   5   5   6       76.35       79.78      4.37 o 
   6   5   6        0.09        1.07      1.64 o 
   7   5   6       12.01        8.93      2.12 o 
   8   5   6        4.17        5.88      2.10 o 
   9   5   6        5.25        6.08      2.30 o 
  10   5   6        6.24        6.15      2.47 o 
  11   5   6        0.58        2.05      2.24 o 
  12   5   6        6.66        6.16      2.70 o 
  13   5   6       19.58       21.22      4.72 o 
 -12   6   6        0.00       -1.82      2.50 o 
 -11   6   6        0.03        1.62      2.24 o 
 -10   6   6        5.33        8.55      2.20 o 
  -9   6   6       36.85       35.17      3.20 o 
  -8   6   6        1.97        2.95      1.81 o 
  -7   6   6        2.96        1.28      1.68 o 
  -6   6   6        2.80        4.42      1.93 o 
  -5   6   6        2.15        5.59      1.69 o 
  -4   6   6       72.32       84.45      3.75 o 
  -3   6   6       17.18       26.63      2.97 o 
  -2   6   6       38.00       41.89      2.93 o 
  -1   6   6       19.84       26.93      2.82 o 
   0   6   6       31.07       42.11      5.41 o 
   1   6   6       63.68       73.61      7.02 o 
   2   6   6       84.62       99.20      6.80 o 
   3   6   6       62.45       77.62      6.67 o 
   4   6   6       48.43       58.18      4.36 o 
   5   6   6        2.06        0.95      1.98 o 
   6   6   6        0.01       -0.07      1.93 o 
   7   6   6        1.43       -1.71      1.71 o 
   8   6   6       22.22       25.55      4.30 o 
   9   6   6        8.02        4.74      2.55 o 
  10   6   6        7.73       10.44      4.50 o 
  -7   7   6        0.07        3.54      3.52 o 
  -6   7   6        0.01        8.99      5.22 o 
  -5   7   6        1.02        0.68      3.08 o 
  -4   7   6       15.42       12.27      3.92 o 
  -3   7   6        4.10       10.81      3.58 o 
  -2   7   6        6.89        5.85      2.69 o 
  -1   7   6       12.11       17.67      3.50 o 
   0   7   6       16.20       28.59      3.83 o 
   1   7   6        5.86       10.04      2.58 o 
   2   7   6        7.69        7.69      2.56 o 
   3   7   6       17.54       18.64      3.04 o 
   4   7   6        3.46        6.97      2.49 o 
   5   7   6        1.86       -3.00      3.43 o 
 -20   1   7        0.32        0.02      1.79 o 
 -19   1   7        8.66        9.66      2.27 o 
 -18   1   7        0.03       -1.41      1.41 o 
 -17   1   7       49.41       62.33      2.97 o 
 -16   1   7        1.55        1.78      1.28 o 
 -15   1   7        8.00        5.67      1.29 o 
 -14   1   7       88.44       91.74      3.04 o 
 -13   1   7        6.72        6.30      1.07 o 
 -12   1   7      191.89      192.80      4.48 o 
 -11   1   7        0.20        0.03      0.71 o 
 -10   1   7        3.13        2.55      0.70 o 
  -9   1   7        7.64        5.36      0.80 o 
  -8   1   7        3.39        1.11      0.72 o 
  -7   1   7      482.80      542.21     11.00 o 
  -6   1   7      638.81      702.44     13.98 o 
  -5   1   7     1451.79     1513.78     31.51 o 
  -4   1   7      195.16      239.43      6.56 o 
  -3   1   7     1279.76      939.00    246.68 o 
  -2   1   7      165.77      162.11     12.12 o 
  -1   1   7      422.32      445.29     13.47 o 
   0   1   7      526.37      611.04     35.35 o 
   1   1   7     2546.50     3028.41    198.69 o 
   2   1   7      823.95      957.95     33.27 o 
   3   1   7      388.56      468.22      8.91 o 
   4   1   7      707.11      715.03     13.26 o 
   5   1   7        1.55        0.14      0.33 o 
   6   1   7        0.23       -0.43      0.43 o 
   7   1   7        5.08        4.43      0.76 o 
   8   1   7      126.35      113.19      2.81 o 
   9   1   7       65.52       62.79      2.56 o 
  10   1   7      228.84      225.37      4.90 o 
  11   1   7       51.32       48.44      2.24 o 
  12   1   7       49.57       45.02      2.52 o 
  13   1   7       10.60       10.49      1.61 o 
  14   1   7        6.99        6.26      1.52 o 
  15   1   7        0.33       -0.91      1.64 o 
  16   1   7        2.92        4.11      2.11 o 
  17   1   7        0.19       -1.06      2.00 o 
 -20   2   7        0.85       -0.82      2.26 o 
 -19   2   7       12.49       12.17      1.79 o 
 -18   2   7        3.55        6.38      1.61 o 
 -17   2   7       31.15       38.58      4.02 o 
 -16   2   7       36.08       37.67      3.91 o 
 -15   2   7       42.99       43.82      2.36 o 
 -14   2   7        9.76        9.20      1.26 o 
 -13   2   7        7.38       10.53      1.11 o 
 -12   2   7      335.73      339.15      7.13 o 
 -11   2   7      593.62      592.64     11.66 o 
 -10   2   7      514.87      470.05     10.00 o 
  -9   2   7       45.44       39.25      2.47 o 
  -8   2   7      120.84      110.28      3.54 o 
  -7   2   7      515.26      493.78     12.60 o 
  -6   2   7      614.48      642.97     14.90 o 
  -5   2   7        9.93        4.60      1.74 o 
  -4   2   7     2079.44     2134.65     50.69 o 
  -3   2   7       15.71        5.52      0.77 o 
  -2   2   7      893.70      909.91     19.32 o 
  -1   2   7      942.17      967.62     22.00 o 
   0   2   7      846.75      816.21     17.35 o 
   1   2   7     2573.73     2605.42     51.32 o 
   2   2   7      293.94      291.88      7.01 o 
   3   2   7        0.25       -0.40      0.47 o 
   4   2   7      225.10      206.97      5.32 o 
   5   2   7      489.83      438.71     10.45 o 
   6   2   7      833.16      825.33     17.85 o 
   7   2   7      226.22      222.36      6.02 o 
   8   2   7      503.97      515.61     12.54 o 
   9   2   7      402.57      409.70      8.92 o 
  10   2   7       89.51       97.74      3.14 o 
  11   2   7       27.67       29.74      1.80 o 
  12   2   7        6.65        3.90      1.22 o 
  13   2   7       67.52       77.55      3.35 o 
  14   2   7       34.97       40.70      2.99 o 
  15   2   7        0.60        2.53      1.71 o 
  16   2   7        2.20        0.07      1.82 o 
 -19   3   7        1.50        6.25      2.68 o 
 -18   3   7        1.70        4.23      2.37 o 
 -17   3   7        0.96        1.77      2.48 o 
 -16   3   7       12.80       11.62      2.45 o 
 -15   3   7        0.07       -0.82      1.59 o 
 -14   3   7        0.79        0.92      1.50 o 
 -13   3   7       20.45       22.29      3.22 o 
 -12   3   7        7.90        7.76      1.48 o 
 -11   3   7      118.85      118.44      4.27 o 
 -10   3   7       14.59       18.23      1.63 o 
  -9   3   7       67.40       66.65      2.79 o 
  -8   3   7      157.95      154.64      4.49 o 
  -7   3   7      228.26      196.85      5.30 o 
  -6   3   7      716.64      688.50     17.54 o 
  -5   3   7        1.32        3.22      0.92 o 
  -4   3   7       43.60       46.22      1.99 o 
  -3   3   7      109.84       98.77      3.29 o 
  -2   3   7       14.32       14.77      1.12 o 
  -1   3   7      282.87      275.06      6.97 o 
   0   3   7       67.59       67.26      2.39 o 
   1   3   7        0.24       -0.12      0.70 o 
   3   3   7      114.42      127.00      5.79 o 
   4   3   7       28.01       22.61      1.92 o 
   5   3   7       18.64       17.67      1.69 o 
   6   3   7       24.45       17.62      1.83 o 
   7   3   7       24.53       19.24      1.99 o 
   8   3   7        0.04        0.90      1.57 o 
   9   3   7      120.39      113.53      4.79 o 
  10   3   7       38.60       41.09      2.30 o 
  11   3   7        2.18        1.12      1.17 o 
  12   3   7       25.06       28.84      2.41 o 
  13   3   7        9.70        7.70      1.65 o 
  14   3   7       12.46       16.94      2.18 o 
  15   3   7        0.04       -0.24      2.42 o 
  16   3   7       12.21       17.96      4.31 o 
 -17   4   7       15.16       16.65      4.01 o 
 -16   4   7        9.30        3.86      2.61 o 
 -15   4   7        5.09        4.48      2.39 o 
 -14   4   7        3.11        1.96      2.19 o 
 -13   4   7      107.18      111.72     10.85 o 
 -12   4   7      120.16      136.25      6.60 o 
 -11   4   7        1.00        2.70      1.74 o 
 -10   4   7       31.46       26.71      2.46 o 
  -9   4   7      140.80      139.16      5.40 o 
  -8   4   7       47.80       46.66      2.70 o 
  -7   4   7       11.23       12.52      1.68 o 
  -6   4   7       54.04       52.43      2.76 o 
  -5   4   7       81.69       79.16      3.08 o 
  -4   4   7       65.40       59.59      2.30 o 
  -3   4   7      612.49      590.04     12.34 o 
  -2   4   7      160.74      153.47      3.90 o 
  -1   4   7       10.52        9.28      1.25 o 
   0   4   7      199.09      181.39      4.76 o 
   1   4   7      122.08      117.15      4.25 o 
   2   4   7      128.89      134.84      5.72 o 
   3   4   7       35.91       35.34      2.69 o 
   4   4   7      234.16      233.74      8.33 o 
   5   4   7      203.33      194.80      7.00 o 
   6   4   7       34.53       32.32      2.48 o 
   7   4   7        7.92        5.59      1.54 o 
   8   4   7        1.21        0.39      1.32 o 
   9   4   7       91.77       89.86      4.56 o 
  10   4   7      225.56      251.56      8.43 o 
  11   4   7       16.44       23.89      2.75 o 
  12   4   7       30.78       38.44      3.65 o 
  13   4   7        1.43       -0.80      2.12 o 
  14   4   7        7.07       10.78      2.58 o 
 -15   5   7        3.34        3.96      4.40 o 
 -14   5   7        5.22        6.53      2.51 o 
 -13   5   7       17.47       13.14      3.17 o 
 -12   5   7        3.31        4.48      2.24 o 
 -11   5   7       30.04       24.50      3.12 o 
 -10   5   7       71.32       97.75      5.81 o 
  -9   5   7       11.25        9.40      2.18 o 
  -8   5   7       72.75       79.87      3.87 o 
  -7   5   7      153.84      159.89      5.96 o 
  -6   5   7       50.80       51.92      2.74 o 
  -5   5   7      136.21      129.95      6.43 o 
  -4   5   7      114.75      122.92      3.98 o 
  -3   5   7       12.60        8.65      1.34 o 
  -2   5   7        3.75        3.29      1.10 o 
  -1   5   7       58.17       51.04      2.75 o 
   0   5   7       73.89       78.48      4.57 o 
   1   5   7      181.95      194.29      6.89 o 
   2   5   7       59.80       52.21      3.51 o 
   3   5   7        0.59       -0.65      1.44 o 
   4   5   7       59.71       47.55      4.69 o 
   5   5   7       77.50       79.86      4.48 o 
   6   5   7      118.11      132.06      5.93 o 
   7   5   7       19.94       17.06      2.46 o 
   8   5   7       43.54       48.72      3.74 o 
   9   5   7        0.02        0.66      2.02 o 
  10   5   7       12.30       13.03      2.71 o 
  11   5   7        5.27        9.41      2.50 o 
  12   5   7        0.91       -0.97      2.68 o 
 -12   6   7        1.53       -1.37      2.60 o 
 -11   6   7       11.21       14.49      3.12 o 
 -10   6   7        0.75        0.78      2.24 o 
  -9   6   7        9.08        5.65      2.65 o 
  -8   6   7        0.41        0.74      1.67 o 
  -7   6   7        4.65        2.96      1.81 o 
  -6   6   7        0.03       -1.52      1.53 o 
  -5   6   7        3.33        3.38      1.52 o 
  -4   6   7       14.78       16.21      2.53 o 
  -3   6   7       23.01       27.21      2.33 o 
  -2   6   7       10.35        7.43      1.97 o 
  -1   6   7        0.71       -0.20      1.58 o 
   0   6   7        0.06        1.77      1.56 o 
   1   6   7       27.44       28.41      2.80 o 
   2   6   7        6.97        6.68      2.30 o 
   3   6   7        6.92        7.60      2.17 o 
   4   6   7        2.41        0.26      1.86 o 
   5   6   7        0.00        1.65      1.99 o 
   6   6   7        0.15       -0.93      1.90 o 
   7   6   7        0.76        2.11      1.95 o 
   8   6   7        0.00        2.29      2.51 o 
   9   6   7        3.06        0.78      3.75 o 
  -7   7   7        0.01        3.37      6.73 o 
  -6   7   7        0.06        7.61     11.18 o 
  -5   7   7       14.06       17.50      4.30 o 
  -4   7   7        0.13        5.79      3.42 o 
  -3   7   7        4.03       -2.33      2.60 o 
  -2   7   7        3.31        6.89      2.86 o 
  -1   7   7        4.43        6.77      2.41 o 
   0   7   7        4.26        8.22      2.46 o 
   1   7   7        1.06        2.88      2.28 o 
   2   7   7        0.01        0.53      2.28 o 
   3   7   7        0.20        0.94      2.31 o 
   4   7   7        0.02       -2.35      2.74 o 
 -20   0   8       43.77       46.63      4.68 o 
 -19   0   8        3.57        5.78      2.24 o 
 -18   0   8       17.20       12.99      2.82 o 
 -17   0   8       31.21       32.51      3.06 o 
 -16   0   8        2.94        2.77      1.59 o 
 -15   0   8      167.24      184.40      6.44 o 
 -14   0   8       50.57       49.20      3.02 o 
 -13   0   8       17.83       22.05      1.98 o 
 -12   0   8       62.78       60.03      3.08 o 
 -11   0   8      141.61      135.82      4.74 o 
 -10   0   8      665.35      598.84     16.41 o 
  -9   0   8      229.98      250.15      7.06 o 
  -8   0   8     1130.54     1128.17     27.16 o 
  -7   0   8     1242.12     1176.25     28.23 o 
  -6   0   8     1295.28     1185.09     33.69 o 
  -5   0   8     1470.69     1540.00     56.70 o 
  -4   0   8     3032.49     3628.07    121.27 o 
  -3   0   8      271.42      270.58     18.32 o 
  -2   0   8     2018.23     3288.94    115.03 o 
  -1   0   8        1.86        0.94      0.79 o 
   0   0   8       66.59       66.64      9.21 o 
   1   0   8     1106.05     1519.98     64.90 o 
   2   0   8      583.87      574.31     21.44 o 
   3   0   8      441.61      451.59     12.39 o 
   4   0   8     2126.51     2202.90     64.53 o 
   5   0   8       10.81       27.15      1.88 o 
   6   0   8        7.50        7.32      1.05 o 
   7   0   8      480.74      476.65     11.14 o 
   8   0   8     1305.05     1345.05     27.85 o 
   9   0   8      470.73      484.32     15.07 o 
  10   0   8      436.26      440.53     13.97 o 
  11   0   8        4.94       10.49      1.87 o 
  12   0   8        0.01       -1.34      1.34 o 
  13   0   8        0.86        0.02      1.59 o 
  14   0   8       34.44       35.74      4.00 o 
  15   0   8       45.67       70.25      5.68 o 
  16   0   8        0.32       -1.58      2.44 o 
  17   0   8        0.42       -0.74      2.54 o 
 -20   1   8        1.24       -1.07      1.72 o 
 -19   1   8        0.56       -1.28      1.51 o 
 -18   1   8        5.86        6.03      1.65 o 
 -17   1   8       24.04       23.26      1.98 o 
 -16   1   8        4.21        3.29      1.25 o 
 -15   1   8       71.14       80.15      3.60 o 
 -14   1   8        0.28       -0.01      1.04 o 
 -13   1   8        4.26        3.29      1.25 o 
 -12   1   8       92.87       97.30      2.82 o 
 -11   1   8      195.46      195.99      4.46 o 
 -10   1   8      519.05      503.52     10.56 o 
  -9   1   8        4.24        1.97      0.68 o 
  -8   1   8      118.10      134.96      4.14 o 
  -7   1   8      402.94      424.60      8.77 o 
  -6   1   8      284.48      285.59      6.39 o 
  -5   1   8     1700.50     1896.66     57.16 o 
  -4   1   8        6.74        9.97      1.13 o 
  -3   1   8       71.27       75.41      3.64 o 
  -2   1   8     1128.77     1313.82     58.80 o 
  -1   1   8      624.21      733.34     34.45 o 
   0   1   8      138.51      150.41      7.93 o 
   1   1   8       21.21       18.68      1.21 o 
   2   1   8      258.57      273.97     11.11 o 
   3   1   8     1524.42     1595.17     29.30 o 
   4   1   8      137.96      131.04      3.20 o 
   5   1   8      564.64      587.14     11.11 o 
   6   1   8      174.11      162.93      4.04 o 
   7   1   8       51.22       56.77      2.05 o 
   8   1   8        9.89        9.21      0.98 o 
   9   1   8      114.45      119.99      3.04 o 
  10   1   8      189.03      195.42      4.16 o 
  11   1   8        4.03        2.85      1.26 o 
  12   1   8        2.22        2.11      1.28 o 
  13   1   8        3.22        1.73      1.34 o 
  14   1   8        8.08        7.19      1.61 o 
  15   1   8        3.35        2.21      1.58 o 
  16   1   8        5.93        4.18      2.19 o 
  17   1   8        0.93       -0.09      6.68 o 
 -20   2   8        0.04        0.56      2.71 o 
 -19   2   8        0.12       -1.30      1.30 o 
 -18   2   8        2.24        1.82      1.44 o 
 -17   2   8        0.14       -1.09      1.86 o 
 -16   2   8        0.59        1.68      1.27 o 
 -15   2   8       12.59       13.45      1.48 o 
 -14   2   8       10.74        7.94      1.27 o 
 -13   2   8        2.77        1.02      0.94 o 
 -12   2   8       72.88       69.09      2.33 o 
 -11   2   8      500.91      498.47      9.95 o 
 -10   2   8       42.90       43.27      1.92 o 
  -9   2   8      469.97      424.02      9.00 o 
  -8   2   8      394.99      379.61      9.18 o 
  -7   2   8      126.47      102.23      3.59 o 
  -6   2   8       82.41       96.37      2.91 o 
  -5   2   8      307.88      293.90      6.58 o 
  -4   2   8       75.77       79.93      5.64 o 
  -3   2   8       69.13       40.21      1.79 o 
  -2   2   8       35.22       35.75      2.05 o 
  -1   2   8      183.07      181.81     16.89 o 
   0   2   8      365.49      361.50      8.03 o 
   1   2   8       73.69       96.09      2.64 o 
   2   2   8        3.14        1.42      0.64 o 
   3   2   8       78.91       87.79      2.49 o 
   4   2   8      167.93      163.30      4.44 o 
   5   2   8       36.59       40.43      1.88 o 
   6   2   8        2.27        1.82      0.83 o 
   7   2   8        0.78       -0.81      0.87 o 
   8   2   8       34.08       25.09      1.82 o 
   9   2   8       94.52       81.73      3.08 o 
  10   2   8       12.21        6.48      1.17 o 
  11   2   8       99.35      100.10      3.33 o 
  12   2   8        1.26        4.13      1.15 o 
  13   2   8       21.51       23.17      2.84 o 
  14   2   8        0.00        0.52      1.61 o 
  15   2   8        5.81        4.50      2.24 o 
  16   2   8        6.51        5.99      2.09 o 
 -19   3   8       11.77       13.59      2.88 o 
 -18   3   8        0.28       -0.44      2.11 o 
 -17   3   8        0.18       -1.66      2.04 o 
 -16   3   8       10.97       13.46      2.53 o 
 -15   3   8       12.34       15.06      2.18 o 
 -14   3   8        4.74        6.14      1.73 o 
 -13   3   8        2.68        1.83      1.31 o 
 -12   3   8        3.28        2.89      1.26 o 
 -11   3   8       20.36       25.61      1.97 o 
 -10   3   8      442.76      428.58     10.64 o 
  -9   3   8     1113.08     1040.96     23.94 o 
  -8   3   8       28.33       28.13      1.72 o 
  -7   3   8      646.27      586.44     13.81 o 
  -6   3   8      538.44      493.99     11.73 o 
  -5   3   8      535.39      507.78     13.23 o 
  -4   3   8        0.00       -0.53      0.65 o 
  -3   3   8      699.23      655.61     15.25 o 
  -2   3   8      603.10      587.95     12.96 o 
  -1   3   8       11.75        5.18      1.09 o 
   0   3   8       24.19       21.00      1.68 o 
   1   3   8        8.54       10.06      1.07 o 
   2   3   8      433.53      417.01     13.28 o 
   3   3   8      622.54      633.17     18.02 o 
   4   3   8      102.57       90.83      3.97 o 
   5   3   8       97.58      110.12      4.23 o 
   6   3   8     1038.09      962.82     24.79 o 
   7   3   8      201.92      212.61      6.84 o 
   8   3   8        7.24        3.29      1.71 o 
   9   3   8        3.29        4.26      1.62 o 
  10   3   8       81.22       82.58      4.22 o 
  11   3   8       22.34       20.23      1.82 o 
  12   3   8        0.41       -0.97      1.30 o 
  13   3   8        0.01        1.53      1.56 o 
  14   3   8        4.58        5.50      1.89 o 
  15   3   8        0.56        0.93      2.95 o 
 -17   4   8        2.99        9.91      3.57 o 
 -16   4   8        2.07        1.01      2.30 o 
 -15   4   8        3.04        0.31      2.21 o 
 -14   4   8       61.89       60.04      4.69 o 
 -13   4   8       15.46       24.05      3.16 o 
 -12   4   8       36.89       31.96      3.40 o 
 -11   4   8        6.37        4.83      1.78 o 
 -10   4   8       39.53       40.77      3.02 o 
  -9   4   8       88.03       93.49      4.42 o 
  -8   4   8        5.27        3.86      1.32 o 
  -7   4   8        2.54        1.63      1.13 o 
  -6   4   8        3.88        2.92      1.13 o 
  -5   4   8      125.99      114.35      4.14 o 
  -4   4   8       87.45       85.25      3.45 o 
  -3   4   8       12.60       12.91      1.38 o 
  -2   4   8      323.81      290.98      7.69 o 
  -1   4   8        6.11        3.07      1.52 o 
   0   4   8       14.24        7.52      1.40 o 
   1   4   8       50.02       46.67      3.05 o 
   2   4   8      630.82      650.06     20.86 o 
   3   4   8        8.24        9.30      1.88 o 
   4   4   8       91.80       95.65      4.68 o 
   5   4   8       42.69       38.47      2.95 o 
   6   4   8        9.77        9.25      1.95 o 
   7   4   8        3.94        3.22      1.59 o 
   8   4   8       31.22       34.54      3.03 o 
   9   4   8       10.12        9.56      2.08 o 
  10   4   8       18.64       24.34      2.73 o 
  11   4   8       17.21       14.73      2.45 o 
  12   4   8        3.98        2.19      2.03 o 
  13   4   8        0.13        0.76      2.12 o 
  14   4   8        1.01        1.62      2.57 o 
 -15   5   8        0.92       -2.78      3.16 o 
 -14   5   8        1.33       -0.82      3.59 o 
 -13   5   8        6.85        2.64      2.35 o 
 -12   5   8        7.61        6.53      2.33 o 
 -11   5   8        0.02        1.58      1.91 o 
 -10   5   8       17.42       15.29      2.60 o 
  -9   5   8       12.37       12.28      2.08 o 
  -8   5   8        0.62       -0.80      1.41 o 
  -7   5   8       18.20       19.04      2.20 o 
  -6   5   8       40.85       33.05      2.53 o 
  -5   5   8        3.92        4.73      1.25 o 
  -4   5   8       27.39       25.75      1.88 o 
  -3   5   8       13.74       10.52      1.54 o 
  -2   5   8        1.00        3.23      1.31 o 
  -1   5   8       71.01       69.20      3.88 o 
   0   5   8        0.05        0.29      1.29 o 
   1   5   8       81.17       87.25      4.49 o 
   2   5   8       11.50        5.00      1.77 o 
   3   5   8        2.65        1.59      1.66 o 
   4   5   8       19.44       18.22      2.43 o 
   5   5   8       17.09       15.23      2.40 o 
   6   5   8       43.26       40.29      3.32 o 
   7   5   8        8.04       11.86      2.35 o 
   8   5   8        0.00        1.13      1.88 o 
   9   5   8        0.33        0.28      2.10 o 
  10   5   8        7.08       11.06      3.53 o 
  11   5   8        5.10        6.07      2.53 o 
  12   5   8        0.78       -3.50      3.50 o 
 -12   6   8       10.93       12.31      3.39 o 
 -11   6   8       25.51       24.78      3.78 o 
 -10   6   8        0.68        0.63      2.94 o 
  -9   6   8        0.36        2.49      2.40 o 
  -8   6   8        0.64        1.25      1.91 o 
  -7   6   8       29.77       28.37      3.22 o 
  -6   6   8        5.14        6.83      2.70 o 
  -5   6   8        0.93       -0.53      1.49 o 
  -4   6   8        0.56        6.51      1.89 o 
  -3   6   8       33.17       41.98      3.07 o 
  -2   6   8       22.43       22.62      2.43 o 
  -1   6   8        0.29        0.94      1.59 o 
   0   6   8        5.19        6.31      1.86 o 
   1   6   8        5.63        8.61      2.15 o 
   2   6   8        0.01        0.92      1.88 o 
   3   6   8       20.21       24.01      2.91 o 
   4   6   8        0.68       -0.67      1.85 o 
   5   6   8       10.10       12.25      2.46 o 
   6   6   8        0.63        0.24      2.10 o 
   7   6   8        3.61        1.43      2.13 o 
   8   6   8        8.15       10.32      5.50 o 
   9   6   8        0.00       -1.73      4.88 o 
  -7   7   8       18.96       34.41      8.55 o 
  -6   7   8        0.02       -2.57      4.03 o 
  -5   7   8        0.19        1.51      3.17 o 
  -4   7   8       15.40       19.15      4.51 o 
  -3   7   8        0.00        6.74      5.97 o 
  -2   7   8       67.21       84.57      7.03 o 
  -1   7   8       26.28       49.09      7.93 o 
   0   7   8        6.47        8.56      2.57 o 
   1   7   8        1.25        2.32      2.72 o 
   2   7   8        4.76       11.41      3.51 o 
   3   7   8       10.03       11.97      3.67 o 
 -20   1   9        0.04        0.15      1.93 o 
 -19   1   9        0.43       -0.12      1.61 o 
 -18   1   9       25.87       25.09      2.44 o 
 -17   1   9       11.23        9.76      1.63 o 
 -16   1   9        6.57        3.12      1.26 o 
 -15   1   9      105.08      101.57      3.56 o 
 -14   1   9        1.67        0.41      1.02 o 
 -13   1   9      127.61      130.77      3.68 o 
 -12   1   9       71.74       78.97      2.68 o 
 -11   1   9       13.03       17.28      1.19 o 
 -10   1   9       75.58       74.26      6.35 o 
  -9   1   9        2.15        0.46      0.47 o 
  -8   1   9      109.93      102.20      2.56 o 
  -7   1   9       34.20       33.74      1.29 o 
  -6   1   9       24.74       26.79      1.13 o 
  -5   1   9     2731.68     3247.81    170.82 o 
  -4   1   9     2903.38     3623.71    156.93 o 
  -3   1   9        0.04        0.32      0.66 o 
  -2   1   9      869.74     1050.46     25.67 o 
  -1   1   9      258.51      284.69     10.92 o 
   0   1   9       46.50       40.98      2.27 o 
   1   1   9      177.42      211.11     10.97 o 
   2   1   9      589.73      763.41     35.54 o 
   3   1   9      107.64      105.66      2.86 o 
   4   1   9      407.77      357.69      6.72 o 
   5   1   9      173.61      179.86      4.46 o 
   6   1   9        8.74        7.09      1.12 o 
   7   1   9        0.46       -0.65      0.76 o 
   8   1   9      255.44      237.77      5.24 o 
   9   1   9        4.62        4.95      0.96 o 
  10   1   9       47.83       43.91      2.09 o 
  11   1   9       56.07       63.79      3.23 o 
  12   1   9        8.57       11.19      1.61 o 
  13   1   9        2.98        1.28      1.39 o 
  14   1   9        0.01       -0.69      1.39 o 
  15   1   9        4.65        3.54      1.69 o 
  16   1   9        0.00       -0.39      1.76 o 
 -20   2   9        0.03       -0.13      2.16 o 
 -19   2   9        1.87        2.08      2.07 o 
 -18   2   9        0.10        0.09      1.33 o 
 -17   2   9        9.08        8.99      1.56 o 
 -16   2   9       24.02       24.69      1.89 o 
 -15   2   9        0.11        0.72      1.03 o 
 -14   2   9       86.68       85.97      3.29 o 
 -13   2   9      186.58      198.02      4.88 o 
 -12   2   9        8.26        8.68      0.98 o 
 -11   2   9       37.18       34.98      1.94 o 
 -10   2   9      166.07      164.37      4.45 o 
  -9   2   9      610.21      562.27     12.37 o 
  -8   2   9      441.70      426.06     11.06 o 
  -7   2   9        4.10        4.17      0.72 o 
  -6   2   9     1311.39     1282.65     33.42 o 
  -5   2   9       93.70       75.09      2.46 o 
  -4   2   9      381.99      359.88      7.90 o 
  -3   2   9        1.32       -0.76      0.76 o 
  -2   2   9      131.90      107.39      3.85 o 
  -1   2   9      979.02      780.72     50.33 o 
   0   2   9     1317.25     1328.59     29.68 o 
   1   2   9      255.80      236.67      5.87 o 
   2   2   9      230.55      245.61      6.08 o 
   3   2   9      346.29      337.15      8.15 o 
   4   2   9      118.57      102.54      3.80 o 
   5   2   9      120.26      116.26      3.60 o 
   6   2   9       91.83       86.66      3.02 o 
   7   2   9      145.38      145.64      4.48 o 
   8   2   9      289.57      283.11      7.54 o 
   9   2   9       94.76       98.63      3.41 o 
  10   2   9        6.13        3.36      1.12 o 
  11   2   9       10.19       14.27      1.86 o 
  12   2   9       42.12       40.32      3.01 o 
  13   2   9       67.82       61.08      3.63 o 
  14   2   9        3.19        2.61      1.70 o 
  15   2   9       45.40       50.02      5.19 o 
  16   2   9        7.62        8.25      3.53 o 
 -19   3   9        0.68        0.27      2.37 o 
 -18   3   9        0.24        3.10      2.42 o 
 -17   3   9        4.95        9.01      2.45 o 
 -16   3   9       35.44       41.19      3.75 o 
 -15   3   9        0.02       -0.53      1.55 o 
 -14   3   9       34.67       32.08      2.52 o 
 -13   3   9        0.36        0.80      1.30 o 
 -12   3   9      135.90      125.81      4.56 o 
 -11   3   9        9.79       10.65      1.42 o 
 -10   3   9      116.63      113.32      3.85 o 
  -9   3   9       47.02       50.75      2.47 o 
  -8   3   9      123.87      112.72      3.65 o 
  -7   3   9       40.81       40.53      2.03 o 
  -6   3   9      814.58      699.45     16.28 o 
  -5   3   9        6.41        2.26      0.86 o 
  -4   3   9      103.64      102.08      3.58 o 
  -3   3   9       33.04       28.62      1.72 o 
  -2   3   9       31.38       31.51      1.81 o 
  -1   3   9       67.01       58.69      2.60 o 
   0   3   9        1.62       -0.62      0.62 o 
   1   3   9      193.62      194.57      9.54 o 
   2   3   9       69.67       71.14      4.42 o 
   3   3   9      253.55      249.60      8.06 o 
   4   3   9      222.66      205.90      7.01 o 
   5   3   9       45.80       40.44      2.82 o 
   6   3   9      107.16       95.56      4.19 o 
   7   3   9        0.16        0.66      1.33 o 
   8   3   9        0.43        1.10      1.05 o 
   9   3   9       18.71       16.25      2.47 o 
  10   3   9        4.62        3.97      0.93 o 
  11   3   9       23.58       20.80      1.53 o 
  12   3   9        0.65       -0.30      1.32 o 
  13   3   9        8.59        7.12      1.76 o 
  14   3   9        5.84        2.47      2.18 o 
  15   3   9        0.70       -4.37      4.37 o 
 -17   4   9        9.70       11.23      6.38 o 
 -16   4   9        9.21       11.94      2.86 o 
 -15   4   9        0.02        0.29      2.22 o 
 -14   4   9       10.78       13.60      2.77 o 
 -13   4   9      116.48      140.15      6.86 o 
 -12   4   9       20.36       16.09      2.29 o 
 -11   4   9       23.99       27.62      2.66 o 
 -10   4   9      151.21      146.01      5.76 o 
  -9   4   9      131.57      120.33      4.53 o 
  -8   4   9        0.27        0.08      1.15 o 
  -7   4   9        9.89        8.44      1.45 o 
  -6   4   9        0.18        0.69      1.12 o 
  -5   4   9      137.95      118.75      4.29 o 
  -4   4   9       87.74       77.93      4.39 o 
  -3   4   9        0.00        0.38      1.00 o 
  -2   4   9      277.60      265.54      7.18 o 
  -1   4   9       30.20       31.47      2.56 o 
   0   4   9       25.97       21.81      1.94 o 
   1   4   9      253.44      235.61      8.91 o 
   2   4   9      412.25      426.32     15.32 o 
   3   4   9      324.11      327.09     17.96 o 
   4   4   9        7.14        6.76      2.09 o 
   5   4   9       26.69       25.56      2.61 o 
   6   4   9       46.92       40.48      3.17 o 
   7   4   9       24.98       19.01      2.42 o 
   8   4   9       26.02       28.88      2.86 o 
   9   4   9       32.93       35.14      3.42 o 
  10   4   9       48.59       39.12      3.60 o 
  11   4   9        7.12        9.68      2.62 o 
  12   4   9       41.30       44.61      5.63 o 
  13   4   9       37.59       46.88      4.75 o 
 -15   5   9        7.38        1.82      2.85 o 
 -14   5   9        9.61        7.96      2.59 o 
 -13   5   9        4.43        7.30      2.41 o 
 -12   5   9       21.96       23.68      3.13 o 
 -11   5   9        9.70        5.81      2.38 o 
 -10   5   9       18.80       11.74      2.45 o 
  -9   5   9        0.61       -1.11      1.52 o 
  -8   5   9       28.11       26.56      2.60 o 
  -7   5   9        0.84        1.74      1.34 o 
  -6   5   9       32.49       32.02      2.43 o 
  -5   5   9       45.59       49.29      3.11 o 
  -4   5   9       61.89       46.75      2.68 o 
  -3   5   9       33.67       27.49      2.92 o 
  -2   5   9       28.47       28.33      3.50 o 
  -1   5   9        7.05       10.63      2.15 o 
   0   5   9       93.47       91.52      4.68 o 
   1   5   9        1.87        0.80      1.58 o 
   2   5   9       20.96       24.60      2.66 o 
   3   5   9       47.43       46.44      3.47 o 
   4   5   9       37.18       41.53      3.39 o 
   5   5   9       34.23       34.18      3.11 o 
   6   5   9        1.26        2.72      1.87 o 
   7   5   9      123.73      134.86      6.35 o 
   8   5   9       34.41       35.89      3.61 o 
   9   5   9        1.87        2.84      2.35 o 
  10   5   9        0.12       -1.22      2.21 o 
  11   5   9       10.24       10.22      3.29 o 
 -12   6   9        4.53        7.45      3.09 o 
 -11   6   9        2.99        6.13      2.52 o 
 -10   6   9        5.31        2.63      2.22 o 
  -9   6   9        0.01        0.88      2.38 o 
  -8   6   9        0.95        0.80      2.48 o 
  -7   6   9        3.27        5.03      1.76 o 
  -6   6   9        0.01        0.78      1.56 o 
  -5   6   9        7.40        8.36      2.95 o 
  -4   6   9       26.65       33.95      3.21 o 
  -3   6   9        0.55        1.44      1.68 o 
  -2   6   9        3.38        6.00      1.76 o 
  -1   6   9        0.10        5.89      1.90 o 
   0   6   9       36.25       43.79      3.56 o 
   1   6   9        9.12        8.82      2.24 o 
   2   6   9        0.01        3.17      1.91 o 
   3   6   9        7.20        5.90      2.18 o 
   4   6   9        0.32       -0.76      1.94 o 
   5   6   9        1.50        0.46      2.02 o 
   6   6   9        0.01       -1.67      1.99 o 
   7   6   9       13.71       17.58      3.67 o 
   8   6   9        0.69        0.26      3.65 o 
  -6   7   9        0.67        4.16      5.36 o 
  -5   7   9        4.15        6.23      3.11 o 
  -4   7   9        0.01        1.52      2.49 o 
  -3   7   9       13.07       12.83      3.50 o 
  -2   7   9        0.15        5.09      2.42 o 
  -1   7   9        0.24        2.00      2.45 o 
   0   7   9       12.93       15.13      2.92 o 
   1   7   9        1.63        1.04      2.22 o 
   2   7   9        4.48        1.10      3.04 o 
 -20   0  10       23.65       25.26      3.20 o 
 -19   0  10        6.47        5.98      2.39 o 
 -18   0  10       36.26       38.38      4.67 o 
 -17   0  10        6.75        3.88      1.82 o 
 -16   0  10       12.91       12.91      2.07 o 
 -15   0  10       87.49       86.74      4.20 o 
 -14   0  10      214.99      236.91      7.68 o 
 -13   0  10      206.78      206.22      7.67 o 
 -12   0  10       22.56       23.11      2.01 o 
 -11   0  10        3.46        2.83      1.11 o 
 -10   0  10      249.81      274.63      8.24 o 
  -9   0  10      636.37      677.82     18.48 o 
  -8   0  10     1775.76     1862.25     53.91 o 
  -7   0  10       76.33       60.91      2.38 o 
  -6   0  10      163.08      191.97      5.56 o 
  -5   0  10     1445.76     1749.13     67.48 o 
  -4   0  10     1365.93     1861.82     77.43 o 
  -3   0  10      108.60      127.49      5.40 o 
  -2   0  10     1873.52     3319.60     94.01 o 
  -1   0  10       91.91      113.88      5.03 o 
   0   0  10     9075.94    14463.71    374.73 o 
   1   0  10       41.40       23.97      1.62 o 
   2   0  10     2792.80     3340.78     96.25 o 
   3   0  10      285.69      264.78      7.73 o 
   4   0  10        3.98        3.25      1.06 o 
   5   0  10     1224.14     1095.57     32.97 o 
   6   0  10        6.62        4.13      1.32 o 
   7   0  10     2370.26     2275.34     65.97 o 
   8   0  10       20.73       25.58      2.42 o 
   9   0  10        0.07        0.26      1.46 o 
  10   0  10      148.39      159.61      6.38 o 
  11   0  10        4.55        2.02      1.56 o 
  12   0  10       27.15       29.31      3.79 o 
  13   0  10       20.72       28.10      2.93 o 
  14   0  10        1.99       -0.41      1.79 o 
  15   0  10       16.53       18.75      3.48 o 
  16   0  10        2.08        1.13      2.88 o 
 -20   1  10        9.81       10.75      2.17 o 
 -19   1  10        1.62        4.03      1.80 o 
 -18   1  10        1.96        4.73      1.56 o 
 -17   1  10        0.77       -0.58      1.37 o 
 -16   1  10        0.53        1.01      1.21 o 
 -15   1  10       67.92       69.03      3.12 o 
 -14   1  10       56.59       62.21      2.56 o 
 -13   1  10      271.02      270.43      6.37 o 
 -12   1  10       43.22       43.91      1.99 o 
 -11   1  10       38.00       43.72      1.83 o 
 -10   1  10       12.30        9.81      1.54 o 
  -9   1  10      208.63      188.67      5.45 o 
  -8   1  10        1.41        1.94      0.62 o 
  -7   1  10       46.52       44.89      1.66 o 
  -6   1  10        0.27        1.53      0.58 o 
  -5   1  10       36.17       53.90      2.84 o 
  -4   1  10       48.40       69.40      2.45 o 
  -3   1  10      702.26      751.91     18.19 o 
  -2   1  10      592.92      764.40     16.24 o 
  -1   1  10       19.01       22.84      1.52 o 
   0   1  10        3.92        8.41      0.88 o 
   1   1  10      944.81     1176.52     55.97 o 
   2   1  10      385.43      438.28     17.62 o 
   3   1  10      172.90      171.05      4.01 o 
   4   1  10      279.48      256.84      5.75 o 
   5   1  10      976.85      990.42     19.89 o 
   6   1  10      154.14      147.69      4.00 o 
   7   1  10       19.43       20.84      1.44 o 
   8   1  10       66.64       61.98      2.42 o 
   9   1  10       65.88       69.38      2.34 o 
  10   1  10      112.91      121.20      4.42 o 
  11   1  10        1.45        1.06      1.53 o 
  12   1  10       21.04       22.70      2.04 o 
  13   1  10        1.78       -1.13      1.34 o 
  14   1  10        7.06        4.02      1.62 o 
  15   1  10       13.10       10.23      1.93 o 
  16   1  10        0.49       -0.98      1.75 o 
 -20   2  10        0.05       -0.31      2.08 o 
 -19   2  10        6.69        7.01      2.43 o 
 -18   2  10        0.88        1.31      1.29 o 
 -17   2  10        0.43       -0.03      1.21 o 
 -16   2  10        1.71        2.13      1.14 o 
 -15   2  10        5.66        4.46      1.19 o 
 -14   2  10        3.06        1.87      1.04 o 
 -13   2  10       36.79       37.86      1.86 o 
 -12   2  10       45.22       50.89      2.40 o 
 -11   2  10       14.26       12.99      1.37 o 
 -10   2  10      126.53      122.33      3.66 o 
  -9   2  10      569.73      566.57     12.55 o 
  -8   2  10       84.71       78.74      2.76 o 
  -7   2  10       49.43       54.90      2.52 o 
  -6   2  10       18.35       22.17      1.46 o 
  -5   2  10        2.90        1.64      0.75 o 
  -4   2  10      145.13      131.39      5.66 o 
  -3   2  10      105.84       95.57      2.91 o 
  -2   2  10      198.11      188.90      4.71 o 
  -1   2  10        5.28        8.29      0.73 o 
   0   2  10      272.51      266.31      6.74 o 
   1   2  10      216.09      244.51      6.40 o 
   2   2  10        0.02       -0.08      0.37 o 
   3   2  10      474.78      471.74     10.90 o 
   4   2  10      629.52      598.90     21.84 o 
   5   2  10        0.04       -0.13      0.83 o 
   6   2  10      518.58      481.68     11.68 o 
   7   2  10      208.96      193.64      5.18 o 
   8   2  10        0.07       -0.10      1.37 o 
   9   2  10       55.95       53.61      2.53 o 
  10   2  10        2.02       -0.21      1.02 o 
  11   2  10        5.72        4.29      1.18 o 
  12   2  10        0.08       -2.23      2.23 o 
  13   2  10        1.25        0.92      1.68 o 
  14   2  10       11.42       13.66      2.15 o 
  15   2  10       16.17       15.80      2.41 o 
 -19   3  10        3.07        2.96      2.88 o 
 -18   3  10        0.03       -2.12      2.12 o 
 -17   3  10       38.39       42.04      6.36 o 
 -16   3  10       44.30       57.84      4.33 o 
 -15   3  10        6.97        6.22      2.16 o 
 -14   3  10        1.85        2.15      1.43 o 
 -13   3  10       95.64       93.02      5.37 o 
 -12   3  10      124.69      136.49      4.87 o 
 -11   3  10        0.02       -0.98      0.98 o 
 -10   3  10        0.89       -0.07      0.98 o 
  -9   3  10       55.73       49.67      2.43 o 
  -8   3  10        4.28        3.38      1.31 o 
  -7   3  10      583.43      552.52     13.17 o 
  -6   3  10      126.87      112.95      3.53 o 
  -5   3  10      103.89       78.79      2.72 o 
  -4   3  10       36.16       33.28      1.63 o 
  -3   3  10      651.42      565.82     13.56 o 
  -2   3  10      109.11      107.05      3.82 o 
  -1   3  10      130.02      125.45      4.21 o 
   0   3  10       27.60       23.57      1.88 o 
   1   3  10      418.26      357.28     10.76 o 
   2   3  10      217.73      205.47      7.86 o 
   3   3  10      139.32      136.18      5.95 o 
   4   3  10        0.10       -1.23      1.23 o 
   5   3  10      405.53      382.58     10.42 o 
   6   3  10      444.42      417.45     10.58 o 
   7   3  10      176.63      176.36      5.32 o 
   8   3  10       44.50       40.93      2.48 o 
   9   3  10      164.68      163.19      5.63 o 
  10   3  10       43.05       47.68      2.66 o 
  11   3  10       12.12       11.55      1.33 o 
  12   3  10       32.12       32.07      2.25 o 
  13   3  10       18.09       14.99      2.62 o 
  14   3  10        0.19       -2.52      4.45 o 
 -17   4  10        0.04        0.70      3.01 o 
 -16   4  10        7.73        9.69      2.65 o 
 -15   4  10       13.75       14.35      2.83 o 
 -14   4  10       17.85       13.45      2.72 o 
 -13   4  10        0.61        2.73      2.19 o 
 -12   4  10       56.97       56.52      3.74 o 
 -11   4  10        5.42        9.43      1.94 o 
 -10   4  10       33.68       30.24      2.69 o 
  -9   4  10        8.40       10.00      1.62 o 
  -8   4  10      283.09      260.11      7.81 o 
  -7   4  10       87.06       94.20      3.86 o 
  -6   4  10      295.10      245.92      7.37 o 
  -5   4  10        8.01        8.77      1.41 o 
  -4   4  10      107.34       91.74      3.61 o 
  -3   4  10      242.04      229.45      6.50 o 
  -2   4  10      199.46      176.54      5.31 o 
  -1   4  10      292.48      282.28      8.40 o 
   0   4  10       98.97      104.96      4.73 o 
   1   4  10        0.11       -1.34      1.34 o 
   2   4  10      182.46      182.81      7.57 o 
   3   4  10        0.98        0.62      1.68 o 
   4   4  10      114.92      117.96      5.26 o 
   5   4  10       72.03       69.00      5.73 o 
   6   4  10       29.54       24.33      2.68 o 
   7   4  10        4.90        1.61      1.68 o 
   8   4  10        2.13        2.82      1.94 o 
   9   4  10        9.36       10.89      5.15 o 
  10   4  10        1.84        2.54      2.21 o 
  11   4  10       14.20       17.50      2.95 o 
  12   4  10        0.01        1.59      2.88 o 
  13   4  10       35.22       41.92      4.59 o 
 -15   5  10        0.00       -0.89      2.81 o 
 -14   5  10       15.37       18.54      3.13 o 
 -13   5  10        0.00       -0.90      2.04 o 
 -12   5  10       10.38       11.24      2.64 o 
 -11   5  10        0.77        1.33      2.01 o 
 -10   5  10       23.95       25.85      3.36 o 
  -9   5  10        2.44        3.55      1.80 o 
  -8   5  10        5.64        5.45      1.74 o 
  -7   5  10        6.99        7.27      1.65 o 
  -6   5  10        4.95        0.68      1.34 o 
  -5   5  10        8.23        7.21      1.67 o 
  -4   5  10        1.98        2.00      1.25 o 
  -3   5  10        2.17        3.24      2.36 o 
  -2   5  10        4.92        4.11      2.37 o 
  -1   5  10       35.26       42.77      3.74 o 
   0   5  10       39.65       41.66      3.20 o 
   1   5  10       31.96       31.58      3.17 o 
   2   5  10       13.80        9.71      2.11 o 
   3   5  10        5.88        3.24      2.88 o 
   4   5  10        0.45       -0.45      1.68 o 
   5   5  10        2.02        1.93      1.69 o 
   6   5  10       68.97       72.93      4.68 o 
   7   5  10       16.56       19.81      3.55 o 
   8   5  10        0.18        2.72      2.83 o 
   9   5  10        0.37       -0.86      2.15 o 
  10   5  10        0.23        0.79      2.39 o 
  11   5  10        5.57       10.51      6.37 o 
 -12   6  10       10.85       13.85      3.50 o 
 -11   6  10        0.37        1.13      2.93 o 
 -10   6  10        2.41        3.11      2.27 o 
  -9   6  10       10.32        9.01      2.49 o 
  -8   6  10       42.77       42.31      3.93 o 
  -7   6  10        6.35       11.09      2.04 o 
  -6   6  10       13.43       13.92      2.47 o 
  -5   6  10       25.36       35.15      2.93 o 
  -4   6  10       60.19       72.46      8.26 o 
  -3   6  10       19.28       25.26      2.60 o 
  -2   6  10        3.27       12.82      4.08 o 
  -1   6  10       58.66       66.49      5.34 o 
   0   6  10       14.86       17.87      2.62 o 
   1   6  10        0.95        0.99      2.23 o 
   2   6  10        7.93        5.05      2.13 o 
   3   6  10        3.52        7.60      2.30 o 
   4   6  10       39.66       46.38      3.92 o 
   5   6  10        5.38        3.99      2.21 o 
   6   6  10        0.08       -2.15      2.37 o 
   7   6  10        1.53        2.82      3.21 o 
  -5   7  10        8.34        6.97      3.57 o 
  -4   7  10        2.67        3.13      2.57 o 
  -3   7  10        2.17        4.57      2.54 o 
  -2   7  10       10.38       11.15      3.47 o 
  -1   7  10        3.92        5.13      2.49 o 
   0   7  10        7.33        9.37      2.81 o 
   1   7  10       18.72       19.35      7.43 o 
 -20   1  11        0.04        1.71      1.83 o 
 -19   1  11        7.84        7.40      2.03 o 
 -18   1  11       10.79       11.73      1.84 o 
 -17   1  11        4.79        3.34      1.46 o 
 -16   1  11       28.83       30.09      2.30 o 
 -15   1  11       60.73       65.27      2.72 o 
 -14   1  11      215.16      214.69      5.34 o 
 -13   1  11       22.96       24.40      1.63 o 
 -12   1  11      683.23      679.00     14.00 o 
 -11   1  11      461.15      434.25      9.29 o 
 -10   1  11      108.22       96.50      2.66 o 
  -9   1  11       26.36       33.07      1.62 o 
  -8   1  11      539.93      546.77     14.86 o 
  -7   1  11     1068.66     1147.52     31.68 o 
  -6   1  11       40.22       24.93      1.32 o 
  -5   1  11       36.98       49.08      1.64 o 
  -4   1  11       48.72       54.20      3.58 o 
  -3   1  11      301.58      421.65     17.31 o 
  -2   1  11       10.14       10.85      1.05 o 
  -1   1  11       26.93       19.35      1.09 o 
   0   1  11        0.23        0.17      0.62 o 
   1   1  11       19.25       37.56      1.68 o 
   2   1  11      400.90      407.24     15.04 o 
   3   1  11       77.97       76.34      2.31 o 
   4   1  11       27.48       13.61      1.10 o 
   5   1  11       14.89       16.13      1.19 o 
   6   1  11      572.40      535.17     11.77 o 
   7   1  11      468.58      430.25      9.76 o 
   8   1  11        7.16        8.14      1.14 o 
   9   1  11       44.72       41.31      2.14 o 
  10   1  11      155.56      161.87      4.56 o 
  11   1  11       62.41       66.76      3.03 o 
  12   1  11        9.69       13.57      2.58 o 
  13   1  11        0.80        0.09      1.47 o 
  14   1  11        9.16        9.88      1.92 o 
  15   1  11        0.65       -1.62      1.62 o 
 -20   2  11        1.10       -0.75      2.14 o 
 -19   2  11        6.36        6.04      2.30 o 
 -18   2  11        0.36       -0.54      1.15 o 
 -17   2  11        0.05       -0.85      1.14 o 
 -16   2  11        0.01        0.02      1.06 o 
 -15   2  11       38.99       40.87      3.10 o 
 -14   2  11        0.10       -0.52      1.20 o 
 -13   2  11       29.32       24.13      1.82 o 
 -12   2  11       52.71       54.60      2.53 o 
 -11   2  11       26.53       27.12      1.92 o 
 -10   2  11      130.94      118.07      3.61 o 
  -9   2  11      422.72      396.38      9.10 o 
  -8   2  11       69.12       57.00      2.30 o 
  -7   2  11      149.08      147.77      3.96 o 
  -6   2  11      136.66      125.07      4.37 o 
  -5   2  11      199.29      211.45      7.24 o 
  -4   2  11        0.71       -0.37      0.72 o 
  -3   2  11      228.21      204.39      7.47 o 
  -2   2  11      451.82      419.93     10.11 o 
  -1   2  11      284.43      303.35      7.04 o 
   0   2  11       94.36      103.51      3.56 o 
   1   2  11      395.75      422.65      9.12 o 
   2   2  11      289.51      304.23     11.02 o 
   3   2  11      452.73      415.63      9.86 o 
   4   2  11       10.95       14.37      1.06 o 
   5   2  11      178.07      156.76      4.13 o 
   6   2  11       66.61       69.65      2.87 o 
   7   2  11      122.61      115.69      3.67 o 
   8   2  11       24.85       20.67      1.77 o 
   9   2  11       19.75       16.11      1.66 o 
  10   2  11        2.59        3.37      1.29 o 
  11   2  11       14.30       10.55      2.19 o 
  12   2  11        0.86       -1.39      1.39 o 
  13   2  11        0.79       -0.25      1.59 o 
  14   2  11       12.17       14.57      2.29 o 
  15   2  11       12.06        9.17      4.01 o 
 -19   3  11        3.56        1.87      4.09 o 
 -18   3  11        0.02       -2.10      2.62 o 
 -17   3  11        3.82        6.25      2.95 o 
 -16   3  11        6.75        7.98      2.37 o 
 -15   3  11        0.44        0.00      1.72 o 
 -14   3  11        0.28       -1.43      1.43 o 
 -13   3  11       53.20       62.43      4.06 o 
 -12   3  11       51.42       47.46      2.64 o 
 -11   3  11        9.19        8.18      1.33 o 
 -10   3  11        1.75        0.43      1.03 o 
  -9   3  11        5.51        1.28      1.02 o 
  -8   3  11      132.83      102.17      3.48 o 
  -7   3  11        0.87        1.11      0.90 o 
  -6   3  11       67.81       63.21      3.46 o 
  -5   3  11      121.77      103.42      3.31 o 
  -4   3  11      161.11      144.57      3.98 o 
  -3   3  11       40.42       38.60      1.80 o 
  -2   3  11       31.87       27.95      1.55 o 
  -1   3  11      790.40      740.44     16.18 o 
   0   3  11       88.34       83.61      3.05 o 
   1   3  11      170.68      164.30      5.04 o 
   2   3  11        0.05       -0.86      0.86 o 
   3   3  11       58.37       55.33      2.86 o 
   4   3  11        3.64       -0.48      1.06 o 
   5   3  11       12.39        9.76      1.39 o 
   6   3  11       27.11       28.03      1.91 o 
   7   3  11       54.51       45.64      2.74 o 
   8   3  11        6.80        7.70      1.69 o 
   9   3  11       39.68       32.46      2.37 o 
  10   3  11        1.62       -0.74      1.47 o 
  11   3  11        4.67        5.61      1.47 o 
  12   3  11       22.55       23.24      2.40 o 
  13   3  11        0.42       -0.86      4.20 o 
  14   3  11        0.78       -0.58      4.54 o 
 -17   4  11        0.35        0.18      5.65 o 
 -16   4  11        5.49        5.35      3.28 o 
 -15   4  11        0.52        0.07      2.17 o 
 -14   4  11       11.23        8.31      2.48 o 
 -13   4  11       37.58       35.16      3.11 o 
 -12   4  11       41.14       36.35      3.12 o 
 -11   4  11       86.64       80.50      4.43 o 
 -10   4  11       39.35       36.35      2.69 o 
  -9   4  11       10.69       12.84      1.77 o 
  -8   4  11        0.09        1.49      1.21 o 
  -7   4  11       58.20       46.52      3.62 o 
  -6   4  11        0.32        3.36      1.29 o 
  -5   4  11        0.93        0.48      1.03 o 
  -4   4  11        1.97        1.31      1.08 o 
  -3   4  11      124.94      123.26      4.19 o 
  -2   4  11       39.38       36.02      2.53 o 
  -1   4  11       47.00       39.13      2.62 o 
   0   4  11        7.84        6.25      1.66 o 
   1   4  11       26.86       15.60      2.58 o 
   2   4  11      267.78      266.68     11.81 o 
   3   4  11      591.80      584.39     19.41 o 
   4   4  11       23.57       18.01      3.01 o 
   5   4  11      127.96      128.71      5.68 o 
   6   4  11        0.55       -0.84      1.58 o 
   7   4  11        0.44       -1.61      1.61 o 
   8   4  11       13.57       12.73      2.45 o 
   9   4  11       10.88        9.46      2.82 o 
  10   4  11        2.46       -0.15      2.07 o 
  11   4  11        6.91        7.29      2.49 o 
  12   4  11        0.94        4.86      2.54 o 
 -15   5  11       29.03       23.10      4.01 o 
 -14   5  11        4.42        7.31      2.52 o 
 -13   5  11       12.74       13.51      2.87 o 
 -12   5  11        0.89        4.60      2.27 o 
 -11   5  11       12.06       10.70      2.64 o 
 -10   5  11       29.32       29.57      3.73 o 
  -9   5  11        0.23       -0.34      1.59 o 
  -8   5  11       14.90       13.52      2.24 o 
  -7   5  11       68.87       72.11      3.79 o 
  -6   5  11      118.43      109.74      4.28 o 
  -5   5  11       19.02       20.16      1.96 o 
  -4   5  11       60.95       55.72      3.56 o 
  -3   5  11      112.26      123.85      9.72 o 
  -2   5  11      144.10      134.50      9.07 o 
  -1   5  11       12.79       15.65      2.34 o 
   0   5  11       35.56       30.04      3.30 o 
   1   5  11       65.22       66.89      4.63 o 
   2   5  11       62.61       67.01      4.28 o 
   3   5  11        1.91       -0.07      1.78 o 
   4   5  11        6.04        8.48      2.09 o 
   5   5  11        5.75        0.69      1.79 o 
   6   5  11        8.80        2.97      1.96 o 
   7   5  11       70.08       80.37      5.02 o 
   8   5  11       11.60       11.32      2.53 o 
   9   5  11       15.83       22.92      3.43 o 
  10   5  11       14.42       13.24      4.04 o 
 -12   6  11        0.47        2.40      4.32 o 
 -11   6  11       23.61       26.36      3.96 o 
 -10   6  11        6.25        4.86      2.52 o 
  -9   6  11        0.04       -1.47      3.25 o 
  -8   6  11        0.88        2.26      1.81 o 
  -7   6  11        1.22        1.62      1.90 o 
  -6   6  11        7.63       12.48      2.50 o 
  -5   6  11       21.94       33.23      3.24 o 
  -4   6  11        7.74        6.12      2.08 o 
  -3   6  11        2.74        6.02      2.18 o 
  -2   6  11        6.57       10.37      2.08 o 
  -1   6  11        0.01        0.90      1.99 o 
   0   6  11        0.00       -1.14      1.72 o 
   1   6  11        0.06       -0.79      1.84 o 
   2   6  11        1.75        0.77      1.98 o 
   3   6  11        0.44        0.89      2.04 o 
   4   6  11        5.58        5.15      2.36 o 
   5   6  11        5.39        2.03      2.23 o 
   6   6  11        0.74       -3.20      3.20 o 
   7   6  11        0.98        6.31      5.78 o 
  -4   7  11       14.31       16.90      7.36 o 
  -3   7  11       11.38        9.69      3.34 o 
  -2   7  11        1.54       -0.13      3.19 o 
  -1   7  11        1.12        0.56      3.24 o 
 -20   0  12        2.50        2.23      2.19 o 
 -19   0  12       12.89       12.08      3.80 o 
 -18   0  12       98.28       85.34      5.11 o 
 -17   0  12        4.23        2.11      1.76 o 
 -16   0  12      126.89      121.87      5.20 o 
 -15   0  12        2.03        2.96      1.63 o 
 -14   0  12       84.44       89.89      4.27 o 
 -13   0  12      158.40      175.87      6.45 o 
 -12   0  12       53.54       57.32      3.14 o 
 -11   0  12        2.73        1.89      1.18 o 
 -10   0  12       13.41       13.71      1.55 o 
  -9   0  12        9.63       15.57      1.70 o 
  -8   0  12     1698.69     1805.07     63.73 o 
  -7   0  12      504.63      539.31     16.96 o 
  -6   0  12     1377.76     1659.14     66.50 o 
  -5   0  12      754.23     1104.71     32.90 o 
  -4   0  12       40.61       54.90      2.17 o 
  -3   0  12       12.93       18.36      1.41 o 
  -2   0  12      337.19      562.97     15.51 o 
  -1   0  12        2.51       10.09      1.26 o 
   0   0  12      598.50      912.74     28.24 o 
   1   0  12       42.08       38.90      2.25 o 
   2   0  12     2015.83     2462.09    125.47 o 
   3   0  12      108.12      122.30      5.55 o 
   4   0  12      303.70      266.75      9.10 o 
   5   0  12      550.15      483.86     15.36 o 
   6   0  12       63.55       59.76      4.74 o 
   7   0  12      674.28      656.90     23.18 o 
   8   0  12      291.82      281.81     10.78 o 
   9   0  12        0.02       -1.26      1.26 o 
  10   0  12        1.49        3.87      1.72 o 
  11   0  12       82.17       77.59      4.53 o 
  12   0  12       65.18       66.68      4.31 o 
  13   0  12        1.07        0.97      1.97 o 
  14   0  12       11.50        9.70      2.47 o 
  15   0  12        2.25       -0.05      3.64 o 
 -20   1  12        0.61        1.90      1.70 o 
 -19   1  12        0.34       -1.37      1.37 o 
 -18   1  12        8.37       12.05      1.84 o 
 -17   1  12        0.06       -1.25      1.25 o 
 -16   1  12        2.47        0.93      1.23 o 
 -15   1  12        5.25        4.21      1.24 o 
 -14   1  12        0.31       -0.75      1.59 o 
 -13   1  12       79.19       86.85      2.95 o 
 -12   1  12      113.79      114.33      3.35 o 
 -11   1  12        8.98       13.61      1.23 o 
 -10   1  12      127.32      129.40      3.28 o 
  -9   1  12      279.87      282.50      5.96 o 
  -8   1  12       47.14       60.33      2.97 o 
  -7   1  12        9.73        7.69      1.28 o 
  -6   1  12       20.48       13.85      1.26 o 
  -5   1  12      456.16      569.68     17.22 o 
  -4   1  12       57.61       55.13      2.96 o 
  -3   1  12      237.40      340.78     11.19 o 
  -2   1  12        8.45        1.83      0.65 o 
  -1   1  12       10.17       24.62      1.52 o 
   0   1  12      676.31      809.00     32.89 o 
   1   1  12      112.15      135.31      5.95 o 
   2   1  12      340.83      357.69     13.11 o 
   3   1  12       29.61       29.60      1.67 o 
   4   1  12        0.79        1.50      0.74 o 
   5   1  12      288.09      290.04      6.53 o 
   6   1  12       94.63       86.76      2.96 o 
   7   1  12       92.92      103.88      3.35 o 
   8   1  12        7.19        3.08      1.08 o 
   9   1  12        2.50        1.43      1.15 o 
  10   1  12       10.62        9.04      1.47 o 
  11   1  12        0.01        0.99      1.22 o 
  12   1  12       63.75       70.43      3.48 o 
  13   1  12        0.00        0.26      1.90 o 
  14   1  12        0.01       -0.04      1.71 o 
  15   1  12        2.95        4.61      4.49 o 
 -20   2  12        5.97        5.73      3.62 o 
 -19   2  12       11.43        8.94      2.35 o 
 -18   2  12        0.32        0.18      1.67 o 
 -17   2  12        2.77        2.36      1.73 o 
 -16   2  12       10.39       10.68      1.98 o 
 -15   2  12       30.94       32.47      2.61 o 
 -14   2  12        5.91        5.10      1.36 o 
 -13   2  12        1.81       -0.94      1.11 o 
 -12   2  12       88.51       88.19      3.28 o 
 -11   2  12        1.64        2.95      1.02 o 
 -10   2  12      123.75      121.88      3.69 o 
  -9   2  12      144.84      127.34      3.99 o 
  -8   2  12        0.20        0.15      1.02 o 
  -7   2  12       13.71       11.33      1.13 o 
  -6   2  12       71.45       85.41      2.76 o 
  -5   2  12       61.09       60.45      2.63 o 
  -4   2  12       77.74       79.27      2.81 o 
  -3   2  12       44.71       48.88      2.20 o 
  -2   2  12        4.98        0.77      0.50 o 
  -1   2  12      115.26      109.15      3.46 o 
   0   2  12       19.12       21.25      1.07 o 
   1   2  12       39.52       33.39      1.53 o 
   2   2  12        0.10       -0.58      0.58 o 
   3   2  12      248.78      249.04      5.91 o 
   4   2  12      157.69      135.84      3.97 o 
   5   2  12        1.11        1.92      0.85 o 
   6   2  12       74.65       70.88      2.94 o 
   7   2  12       55.42       59.13      2.66 o 
   8   2  12       39.76       42.34      2.42 o 
   9   2  12        5.25        4.34      1.29 o 
  10   2  12        2.89        2.25      1.47 o 
  11   2  12        0.93        0.44      1.51 o 
  12   2  12        1.24       -0.58      1.58 o 
  13   2  12        0.18        0.05      1.80 o 
  14   2  12        2.44        1.82      1.88 o 
 -19   3  12        2.18       -4.56      4.66 o 
 -18   3  12        0.59        1.82      2.32 o 
 -17   3  12       10.74        9.65      2.59 o 
 -16   3  12       16.35       16.73      2.54 o 
 -15   3  12        8.29       10.38      2.19 o 
 -14   3  12       32.11       35.83      2.73 o 
 -13   3  12       45.53       43.47      2.88 o 
 -12   3  12        3.79        3.56      1.33 o 
 -11   3  12       49.00       46.70      2.58 o 
 -10   3  12       31.47       36.78      2.84 o 
  -9   3  12        2.46        3.53      1.15 o 
  -8   3  12      103.74       78.77      3.07 o 
  -7   3  12        8.50        4.88      1.11 o 
  -6   3  12      394.15      322.12      8.18 o 
  -5   3  12      522.41      461.58     10.57 o 
  -4   3  12       18.64       14.65      1.28 o 
  -3   3  12       12.77       10.85      1.79 o 
  -2   3  12       76.89       74.92      2.95 o 
  -1   3  12     1743.39     1654.78     37.74 o 
   0   3  12       76.28       69.19      3.42 o 
   1   3  12      431.01      427.46     12.49 o 
   2   3  12        3.17        0.03      1.09 o 
   3   3  12       42.81       32.66      2.30 o 
   4   3  12       43.70       39.16      2.66 o 
   5   3  12       95.46       86.95      3.99 o 
   6   3  12        7.14        8.50      1.49 o 
   7   3  12        1.24       -0.53      1.19 o 
   8   3  12       39.39       34.90      2.51 o 
   9   3  12       67.77       63.55      3.37 o 
  10   3  12       10.31        9.59      2.10 o 
  11   3  12       23.97       27.95      2.86 o 
  12   3  12       71.87       73.21      4.83 o 
  13   3  12        6.95        1.49      4.41 o 
 -17   4  12        6.80        6.87      4.03 o 
 -16   4  12        0.92        6.28      3.27 o 
 -15   4  12        8.86        5.27      2.41 o 
 -14   4  12        8.53        8.50      2.57 o 
 -13   4  12       49.75       50.43      3.71 o 
 -12   4  12        1.87        0.56      1.79 o 
 -11   4  12        9.50        9.45      1.97 o 
 -10   4  12       85.02       72.64      3.77 o 
  -9   4  12        5.07       11.70      1.76 o 
  -8   4  12        3.68        3.40      1.35 o 
  -7   4  12       15.26       13.29      1.73 o 
  -6   4  12      236.26      212.53      7.68 o 
  -5   4  12       80.56       71.75      3.29 o 
  -4   4  12        8.99        6.40      1.35 o 
  -3   4  12       57.26       52.36      3.09 o 
  -2   4  12        0.32       -0.44      1.27 o 
  -1   4  12       61.40       69.34      4.37 o 
   0   4  12      286.86      278.33      9.33 o 
   1   4  12       61.50       59.85      4.79 o 
   2   4  12       58.19       56.55      4.20 o 
   3   4  12       71.08       67.91      4.66 o 
   4   4  12      119.94      123.96      8.08 o 
   5   4  12        3.05        4.38      1.87 o 
   6   4  12       21.77       24.08      2.72 o 
   7   4  12       16.04       17.24      2.61 o 
   8   4  12       19.84       18.52      2.70 o 
   9   4  12       27.82       33.32      3.92 o 
  10   4  12       10.70       11.04      2.72 o 
  11   4  12        2.19        3.81      2.55 o 
  12   4  12        0.80        3.90      5.44 o 
 -15   5  12        0.26       -3.90      3.90 o 
 -14   5  12        1.03        3.39      3.47 o 
 -13   5  12        1.80        2.28      2.33 o 
 -12   5  12        3.31        5.53      2.63 o 
 -11   5  12        0.22        4.63      1.96 o 
 -10   5  12        5.35        7.21      2.03 o 
  -9   5  12        3.18        4.41      1.84 o 
  -8   5  12       22.96       23.60      3.45 o 
  -7   5  12       69.85       76.00      3.73 o 
  -6   5  12        0.57        0.01      1.59 o 
  -5   5  12        5.18        7.30      1.82 o 
  -4   5  12        2.91        4.15      1.56 o 
  -3   5  12       17.17       12.72      2.18 o 
  -2   5  12        0.23        0.39      1.54 o 
  -1   5  12       16.47       18.12      2.49 o 
   0   5  12        7.86       10.17      2.25 o 
   1   5  12        5.19        5.27      2.26 o 
   2   5  12        3.29        4.08      2.18 o 
   3   5  12        6.31        2.52      1.91 o 
   4   5  12        0.45       -1.15      1.78 o 
   5   5  12        0.07       -1.12      2.13 o 
   6   5  12        6.76        4.89      2.26 o 
   7   5  12        3.25        2.92      2.15 o 
   8   5  12        5.71        5.06      2.41 o 
   9   5  12        4.51        5.47      2.89 o 
 -11   6  12       30.61       36.07      3.88 o 
 -10   6  12        6.13        8.62      3.84 o 
  -9   6  12        9.00        7.66      2.12 o 
  -8   6  12        0.02        0.60      1.94 o 
  -7   6  12        0.00       -0.71      1.84 o 
  -6   6  12       28.26       30.33      5.07 o 
  -5   6  12       47.08       59.49      4.25 o 
  -4   6  12       16.42       18.13      2.71 o 
  -3   6  12        0.71       11.06      4.72 o 
  -2   6  12       55.77       67.64      6.79 o 
  -1   6  12       16.57       17.78      4.46 o 
   0   6  12        4.15        5.88      2.19 o 
   1   6  12        5.21        4.69      2.16 o 
   2   6  12        3.88        2.26      2.09 o 
   3   6  12       43.69       51.07      4.11 o 
   4   6  12       24.50       30.66      3.87 o 
   5   6  12        0.00        0.33      2.67 o 
   6   6  12        7.14        6.34      3.13 o 
 -20   1  13        0.41       -0.86      1.59 o 
 -19   1  13        0.01        0.15      1.53 o 
 -18   1  13        1.72        2.63      1.53 o 
 -17   1  13       24.64       29.20      2.68 o 
 -16   1  13       38.53       37.99      2.32 o 
 -15   1  13        0.30        0.25      1.17 o 
 -14   1  13        3.09        2.20      1.13 o 
 -13   1  13       18.08       17.44      1.55 o 
 -12   1  13      344.22      343.32      8.15 o 
 -11   1  13       74.19       71.76      2.60 o 
 -10   1  13       15.29       16.56      1.27 o 
  -9   1  13      135.01      136.83      3.39 o 
  -8   1  13      286.85      299.13      8.95 o 
  -7   1  13       53.56       44.98      1.95 o 
  -6   1  13        0.08        0.53      0.61 o 
  -5   1  13        0.15        1.87      0.86 o 
  -4   1  13      585.11      761.40     17.57 o 
  -3   1  13     2334.55     3199.39    142.18 o 
  -2   1  13      254.30      350.07     19.26 o 
  -1   1  13     2177.51     2828.47    120.70 o 
   0   1  13     1078.69     1302.55     47.09 o 
   1   1  13      468.70      544.74     20.80 o 
   2   1  13       47.82       49.01      2.03 o 
   3   1  13      926.46      913.87     19.81 o 
   4   1  13     2102.97     1936.62     40.80 o 
   5   1  13        6.81        3.88      1.03 o 
   6   1  13       51.47       45.98      2.19 o 
   7   1  13       33.11       34.18      2.08 o 
   8   1  13       36.31       34.41      2.48 o 
   9   1  13       46.01       48.00      2.56 o 
  10   1  13       12.99        7.51      1.39 o 
  11   1  13        0.68        0.11      1.21 o 
  12   1  13        0.00       -1.72      1.72 o 
  13   1  13       14.69       14.58      2.12 o 
  14   1  13        7.04        6.97      2.66 o 
 -19   2  13        1.93        0.48      2.19 o 
 -18   2  13        0.05        1.27      1.75 o 
 -17   2  13        8.98       10.09      2.02 o 
 -16   2  13       41.74       47.80      3.21 o 
 -15   2  13        8.30       10.17      1.80 o 
 -14   2  13       20.65       21.64      1.98 o 
 -13   2  13       53.11       60.11      3.02 o 
 -12   2  13        1.79        2.16      1.09 o 
 -11   2  13        3.08        2.45      1.08 o 
 -10   2  13        6.89        8.04      1.22 o 
  -9   2  13        0.42       -0.84      0.84 o 
  -8   2  13      245.06      238.38      7.04 o 
  -7   2  13       13.87       12.62      1.24 o 
  -6   2  13       41.56       32.09      1.75 o 
  -5   2  13        3.46        3.56      1.02 o 
  -4   2  13      640.55      596.09     13.11 o 
  -3   2  13       22.15       26.53      1.65 o 
  -2   2  13      304.02      255.08      6.67 o 
  -1   2  13       20.78       22.68      1.54 o 
   0   2  13       70.14       66.38      2.45 o 
   1   2  13      134.99      145.68      3.59 o 
   2   2  13      321.92      321.03      8.14 o 
   3   2  13      125.20      120.22      3.43 o 
   4   2  13       78.60       61.98      2.36 o 
   5   2  13       28.86       28.81      1.88 o 
   6   2  13      389.93      371.83      8.62 o 
   7   2  13        3.99        1.87      1.29 o 
   8   2  13       60.53       58.32      2.90 o 
   9   2  13       65.19       66.87      3.43 o 
  10   2  13        2.41        0.83      1.52 o 
  11   2  13        0.01       -1.41      1.41 o 
  12   2  13        2.66        4.64      1.78 o 
  13   2  13       13.48        8.76      2.76 o 
 -18   3  13        1.26       -2.15      2.15 o 
 -17   3  13        0.01       -0.75      2.17 o 
 -16   3  13        0.24       -0.13      1.86 o 
 -15   3  13        0.51       -1.48      1.59 o 
 -14   3  13        6.60        7.24      1.94 o 
 -13   3  13        6.53        6.96      1.68 o 
 -12   3  13        0.20       -1.11      1.11 o 
 -11   3  13       42.15       39.04      2.39 o 
 -10   3  13       37.32       33.73      2.59 o 
  -9   3  13      248.55      205.13      5.86 o 
  -8   3  13        4.90        5.10      1.19 o 
  -7   3  13      115.50       90.92      3.29 o 
  -6   3  13      184.26      157.70      4.63 o 
  -5   3  13       12.58        8.65      1.17 o 
  -4   3  13      147.16      137.16      4.76 o 
  -3   3  13       27.54       25.64      1.70 o 
  -2   3  13      194.95      168.18      4.86 o 
  -1   3  13      260.09      225.24      6.28 o 
   0   3  13      403.34      376.59     10.24 o 
   1   3  13       97.64       95.81      4.14 o 
   2   3  13      114.16      114.08      5.66 o 
   3   3  13       39.60       34.85      2.47 o 
   4   3  13        1.39       -0.07      1.21 o 
   5   3  13        0.37       -0.16      1.19 o 
   6   3  13       19.48       18.82      2.02 o 
   7   3  13        3.67        3.73      1.64 o 
   8   3  13        8.23        4.94      1.57 o 
   9   3  13        0.28        0.96      1.50 o 
  10   3  13       13.54       17.80      2.08 o 
  11   3  13       20.64       20.61      2.60 o 
  12   3  13       15.24       22.09      3.14 o 
 -17   4  13        3.12        2.24      3.95 o 
 -16   4  13        0.53       -1.27      2.86 o 
 -15   4  13        1.32        2.47      2.29 o 
 -14   4  13       13.04       12.54      2.98 o 
 -13   4  13       26.89       25.00      2.88 o 
 -12   4  13        9.73        8.11      2.17 o 
 -11   4  13       11.25        7.79      1.98 o 
 -10   4  13        1.29        3.51      1.56 o 
  -9   4  13       41.88       34.46      2.81 o 
  -8   4  13       11.77       11.19      1.74 o 
  -7   4  13        5.33        5.69      1.49 o 
  -6   4  13        1.03        2.30      1.25 o 
  -5   4  13       20.87       17.45      1.76 o 
  -4   4  13        2.05        1.55      1.19 o 
  -3   4  13       60.38       55.37      3.83 o 
  -2   4  13        0.06       -1.34      1.34 o 
  -1   4  13        0.41        1.12      1.46 o 
   0   4  13       69.03       64.11      4.67 o 
   1   4  13        3.47        2.07      1.74 o 
   2   4  13      149.58      143.34      6.66 o 
   3   4  13       87.30       73.57      4.90 o 
   4   4  13       29.72       28.00      3.54 o 
   5   4  13       27.86       22.88      2.81 o 
   6   4  13        0.17        4.08      1.91 o 
   7   4  13        6.53        4.16      2.04 o 
   8   4  13        0.55        0.22      1.94 o 
   9   4  13       50.13       51.09      4.76 o 
  10   4  13        7.24        4.16      2.47 o 
  11   4  13        3.56        5.62      2.66 o 
 -14   5  13       21.21       22.05      4.43 o 
 -13   5  13        6.99        7.48      2.61 o 
 -12   5  13       11.40       11.11      2.41 o 
 -11   5  13       29.63       29.63      3.04 o 
 -10   5  13        0.35        2.77      1.75 o 
  -9   5  13       90.13       96.54      4.96 o 
  -8   5  13       50.98       55.74      3.24 o 
  -7   5  13       28.15       28.34      2.70 o 
  -6   5  13        4.35        2.96      1.63 o 
  -5   5  13       19.58       25.68      2.54 o 
  -4   5  13      115.60      121.54      7.61 o 
  -3   5  13       58.42       58.29      4.47 o 
  -2   5  13       18.70       14.78      2.42 o 
  -1   5  13       12.22        6.12      3.88 o 
   0   5  13      190.56      187.14      8.13 o 
   1   5  13       23.34       22.10      3.03 o 
   2   5  13        2.05        2.91      2.15 o 
   3   5  13        0.35        0.67      1.74 o 
   4   5  13       24.61       19.97      2.78 o 
   5   5  13       48.85       50.69      4.05 o 
   6   5  13        0.51       -1.92      1.99 o 
   7   5  13        3.83        4.35      2.28 o 
   8   5  13        0.22       -0.46      2.23 o 
   9   5  13       11.88       14.90      6.88 o 
 -11   6  13       50.88       56.00      7.75 o 
 -10   6  13        0.45        0.97      2.55 o 
  -9   6  13        0.00        2.80      2.15 o 
  -8   6  13       12.47       15.60      2.69 o 
  -7   6  13        9.40       11.13      3.07 o 
  -6   6  13        1.40        2.79      2.04 o 
  -5   6  13        1.49        2.81      2.78 o 
  -4   6  13        4.30        5.36      2.12 o 
  -3   6  13        1.72        0.84      1.92 o 
  -2   6  13       10.03       15.01      2.71 o 
  -1   6  13        4.49        8.65      2.57 o 
   0   6  13       17.41       23.23      2.95 o 
   1   6  13        0.27        1.52      2.20 o 
   2   6  13        9.42        7.59      2.44 o 
   3   6  13        6.18        7.10      2.71 o 
   4   6  13       30.32       30.08      4.39 o 
   5   6  13        1.89        5.84      3.08 o 
 -20   0  14        2.40       -0.98      2.25 o 
 -19   0  14        6.79        7.04      2.49 o 
 -18   0  14       29.37       30.37      3.25 o 
 -17   0  14       50.68       48.27      3.41 o 
 -16   0  14      111.13      119.72      5.91 o 
 -15   0  14      498.72      507.24     16.39 o 
 -14   0  14       24.69       22.21      2.30 o 
 -13   0  14       29.15       31.69      2.54 o 
 -12   0  14      150.45      136.75      5.05 o 
 -11   0  14      175.12      164.00      5.66 o 
 -10   0  14      244.49      235.20      8.19 o 
  -9   0  14        7.02        8.01      1.35 o 
  -8   0  14      240.07      256.11     11.05 o 
  -7   0  14      160.68      180.16      6.68 o 
  -6   0  14      169.53      239.18      7.31 o 
  -5   0  14        3.25        2.87      1.14 o 
  -4   0  14       67.70      111.99      6.08 o 
  -3   0  14      832.33     1395.12     41.61 o 
  -2   0  14      364.98      617.60     19.25 o 
  -1   0  14      369.59      614.42     19.25 o 
   0   0  14       26.33       26.58      2.28 o 
   1   0  14     1069.76     1147.20     52.55 o 
   2   0  14      377.17      437.51     15.09 o 
   3   0  14       66.87       59.35      3.45 o 
   4   0  14      248.15      216.60      9.40 o 
   5   0  14        7.94        4.54      1.93 o 
   6   0  14      348.46      334.01     16.64 o 
   7   0  14      441.66      439.61     16.35 o 
   8   0  14       14.92       14.82      2.19 o 
   9   0  14       68.25       77.99      4.53 o 
  10   0  14        0.63       -1.67      1.69 o 
  11   0  14       46.19       43.37      3.68 o 
  12   0  14       22.19       22.16      2.89 o 
  13   0  14       10.30        9.37      3.07 o 
  14   0  14       13.45        8.77      3.91 o 
 -20   1  14        0.02       -0.87      1.62 o 
 -19   1  14        0.10       -0.30      1.90 o 
 -18   1  14        8.87        6.69      1.81 o 
 -17   1  14       26.76       27.12      2.19 o 
 -16   1  14        2.93        5.30      1.41 o 
 -15   1  14       61.19       61.12      2.83 o 
 -14   1  14        5.80        4.93      1.24 o 
 -13   1  14       59.05       56.37      2.58 o 
 -12   1  14        7.98        5.74      1.36 o 
 -11   1  14      245.46      235.07      6.31 o 
 -10   1  14       12.09       10.79      1.80 o 
  -9   1  14       17.68       21.08      1.45 o 
  -8   1  14        0.01       -0.24      0.75 o 
  -7   1  14      160.69      172.21      6.47 o 
  -6   1  14        9.69        9.32      1.06 o 
  -5   1  14       19.34       21.00      1.30 o 
  -4   1  14        1.60       -0.06      0.63 o 
  -3   1  14      270.89      398.14     12.46 o 
  -2   1  14        0.04        0.87      0.79 o 
  -1   1  14      122.48      184.50      8.72 o 
   0   1  14      402.95      506.51     19.82 o 
   1   1  14        1.43        0.76      1.20 o 
   2   1  14      464.31      464.08     12.26 o 
   3   1  14      160.26      164.69      6.44 o 
   4   1  14      104.08       95.85      3.56 o 
   5   1  14      181.82      157.42      4.67 o 
   6   1  14        1.65        0.26      1.01 o 
   7   1  14       19.29       26.48      2.06 o 
   8   1  14        8.50        5.67      1.60 o 
   9   1  14       24.00       22.87      1.95 o 
  10   1  14        8.73        8.59      1.46 o 
  11   1  14        0.05       -1.25      1.25 o 
  12   1  14        1.49       -0.31      1.57 o 
  13   1  14        0.03        2.46      1.66 o 
 -19   2  14        7.00        7.61      2.38 o 
 -18   2  14        0.00       -1.78      1.78 o 
 -17   2  14        0.01        1.69      1.73 o 
 -16   2  14       18.05       18.42      2.83 o 
 -15   2  14       38.97       37.49      2.57 o 
 -14   2  14        0.05       -0.31      1.24 o 
 -13   2  14        0.10       -0.88      1.19 o 
 -12   2  14        2.83        3.17      1.28 o 
 -11   2  14      191.48      168.03      4.75 o 
 -10   2  14       47.51       43.78      2.26 o 
  -9   2  14      144.72      137.92      5.33 o 
  -8   2  14       29.91       26.45      2.10 o 
  -7   2  14        0.63        0.14      0.87 o 
  -6   2  14      142.64      153.29      4.05 o 
  -5   2  14       34.55       34.25      1.95 o 
  -4   2  14     1180.83     1144.21     24.35 o 
  -3   2  14       84.96       94.07      2.95 o 
  -2   2  14       88.98       92.37      2.94 o 
  -1   2  14      319.31      329.60      7.62 o 
   0   2  14       30.55       35.43      1.98 o 
   1   2  14       64.50       56.42      2.13 o 
   2   2  14        4.47        5.31      0.93 o 
   3   2  14      393.34      385.53      8.79 o 
   4   2  14      312.53      276.46      6.67 o 
   5   2  14      121.44      101.90      4.43 o 
   6   2  14      172.60      157.00      4.36 o 
   7   2  14        2.22        1.15      1.24 o 
   8   2  14        1.79        1.31      1.23 o 
   9   2  14       12.17       13.82      1.90 o 
  10   2  14       26.35       35.68      2.79 o 
  11   2  14        0.01        2.07      1.71 o 
  12   2  14       12.95       12.02      2.24 o 
  13   2  14        6.91        6.82      2.47 o 
 -18   3  14        0.54       -0.11      2.29 o 
 -17   3  14        7.96        5.94      2.31 o 
 -16   3  14        0.21        0.35      1.90 o 
 -15   3  14        0.99        1.53      1.92 o 
 -14   3  14        6.63        5.26      1.96 o 
 -13   3  14        4.01        3.44      1.41 o 
 -12   3  14       13.65       12.35      1.69 o 
 -11   3  14       62.05       49.03      2.72 o 
 -10   3  14       29.90       26.55      2.03 o 
  -9   3  14      187.64      166.25      5.05 o 
  -8   3  14       11.71        6.94      1.31 o 
  -7   3  14        9.31        2.43      1.48 o 
  -6   3  14      214.57      206.09      5.48 o 
  -5   3  14       44.33       33.58      2.38 o 
  -4   3  14        1.09        1.16      1.18 o 
  -3   3  14      110.20      104.57      3.33 o 
  -2   3  14       56.50       57.27      2.91 o 
  -1   3  14      134.43      104.93      3.71 o 
   0   3  14       87.77       74.20      3.63 o 
   1   3  14      509.08      484.24     14.12 o 
   2   3  14      228.00      234.26      7.71 o 
   3   3  14       18.92       14.73      2.26 o 
   4   3  14       55.25       56.32      3.78 o 
   5   3  14       74.92       80.70      4.02 o 
   6   3  14       15.12       10.77      1.83 o 
   7   3  14        0.72       -0.58      1.29 o 
   8   3  14        0.81       -0.71      1.48 o 
   9   3  14        4.83        4.90      1.74 o 
  10   3  14        4.00        2.51      1.85 o 
  11   3  14       18.25       27.05      3.56 o 
  12   3  14        4.61        5.94      3.61 o 
 -17   4  14        0.23        0.93      6.31 o 
 -16   4  14        3.88        5.23      3.34 o 
 -15   4  14        1.80        0.46      2.67 o 
 -14   4  14        2.83        1.46      1.34 o 
 -13   4  14        9.06        8.08      1.38 o 
 -12   4  14        1.56        1.25      1.82 o 
 -11   4  14       35.43       35.84      2.86 o 
 -10   4  14       95.33       98.26      4.54 o 
  -9   4  14       52.53       45.56      3.70 o 
  -8   4  14        5.07        5.51      1.55 o 
  -7   4  14      251.54      246.66      7.17 o 
  -6   4  14      105.89      108.16      4.18 o 
  -5   4  14        2.27        1.43      1.25 o 
  -4   4  14        1.92        3.24      2.21 o 
  -3   4  14       65.60       59.73      4.12 o 
  -2   4  14       34.25       35.24      2.99 o 
  -1   4  14        7.81        5.96      1.82 o 
   0   4  14        0.00       -1.42      1.42 o 
   1   4  14       20.59       26.84      3.15 o 
   2   4  14       10.48       10.62      2.41 o 
   3   4  14        4.17        1.62      1.88 o 
   4   4  14        3.26        0.32      2.00 o 
   5   4  14       12.15       12.67      3.24 o 
   6   4  14       29.06       31.72      3.25 o 
   7   4  14       26.38       27.91      4.54 o 
   8   4  14        4.65        5.02      2.24 o 
   9   4  14       47.68       47.75      5.39 o 
  10   4  14        0.24        0.72      3.57 o 
 -14   5  14       12.07       19.37      3.85 o 
 -13   5  14        0.08        1.00      2.26 o 
 -12   5  14        7.26        4.15      2.78 o 
 -11   5  14        3.05        2.00      1.86 o 
 -10   5  14        0.01       -1.57      1.73 o 
  -9   5  14        3.43        4.26      1.81 o 
  -8   5  14       32.31       33.98      2.67 o 
  -7   5  14       22.56       19.52      2.34 o 
  -6   5  14        2.92        1.48      1.76 o 
  -5   5  14       60.52       68.23      3.90 o 
  -4   5  14        1.68        2.69      2.87 o 
  -3   5  14       26.07       21.67      3.16 o 
  -2   5  14        0.19       -0.28      1.68 o 
  -1   5  14        7.79        5.24      2.13 o 
   0   5  14        7.33        5.94      2.25 o 
   1   5  14        1.44       -0.22      1.89 o 
   2   5  14        4.60        6.96      2.42 o 
   3   5  14       10.05        7.74      2.57 o 
   4   5  14        0.07       -1.70      1.97 o 
   5   5  14        0.03        1.65      2.09 o 
   6   5  14       30.66       31.88      3.51 o 
   7   5  14        1.69        2.43      2.16 o 
   8   5  14       23.81       24.73      4.35 o 
 -10   6  14        5.72        8.84      2.75 o 
  -9   6  14        1.78        3.75      2.22 o 
  -8   6  14        0.17        3.24      2.63 o 
  -7   6  14       54.98       68.67      5.34 o 
  -6   6  14       30.49       34.16      3.50 o 
  -5   6  14        4.33       11.91      2.59 o 
  -4   6  14       17.42       20.85      4.24 o 
  -3   6  14       29.41       33.26      3.60 o 
  -2   6  14       37.46       42.59      3.85 o 
  -1   6  14        1.46        7.28      2.48 o 
   0   6  14       26.12       28.29      3.31 o 
   1   6  14        9.11        6.60      2.55 o 
   2   6  14        3.38        1.93      2.22 o 
   3   6  14        3.00        2.38      2.97 o 
   4   6  14        0.02        6.74      5.85 o 
 -20   1  15        0.43       -1.25      1.93 o 
 -19   1  15       22.03       21.27      2.29 o 
 -18   1  15        6.32        7.54      1.77 o 
 -17   1  15        1.38        0.18      1.35 o 
 -16   1  15        0.12        0.90      1.27 o 
 -15   1  15        3.90        3.93      1.33 o 
 -14   1  15       10.05        8.79      1.40 o 
 -13   1  15       59.03       62.92      2.74 o 
 -12   1  15        2.06        0.58      1.03 o 
 -11   1  15        0.26       -0.95      0.95 o 
 -10   1  15        0.78       -0.73      0.88 o 
  -9   1  15      295.35      302.30      8.37 o 
  -8   1  15       12.04       11.43      1.36 o 
  -7   1  15      308.73      358.88     13.44 o 
  -6   1  15       63.84       65.44      2.76 o 
  -5   1  15      215.01      259.84      7.58 o 
  -4   1  15       26.63       28.65      1.56 o 
  -3   1  15       13.56       13.72      1.98 o 
  -2   1  15       45.44       54.10      3.05 o 
  -1   1  15      414.28      545.87     24.61 o 
   0   1  15       13.03       17.02      1.81 o 
   1   1  15      593.39      626.90     19.25 o 
   2   1  15        0.86       -1.18      1.18 o 
   3   1  15      557.98      544.20     14.47 o 
   4   1  15      193.96      194.82      6.89 o 
   5   1  15       78.21       65.73      2.89 o 
   6   1  15       45.22       40.17      3.22 o 
   7   1  15       31.76       27.94      2.16 o 
   8   1  15       58.86       56.23      3.36 o 
   9   1  15       15.64       17.13      2.05 o 
  10   1  15       53.42       48.36      2.75 o 
  11   1  15       34.96       44.30      2.70 o 
  12   1  15        3.16        0.36      1.68 o 
  13   1  15        0.00       -1.67      1.67 o 
 -19   2  15        0.00       -1.47      1.88 o 
 -18   2  15        0.07       -0.94      1.87 o 
 -17   2  15        9.34       11.81      2.18 o 
 -16   2  15        4.82        2.14      1.77 o 
 -15   2  15       17.54       13.03      1.87 o 
 -14   2  15       84.03       86.08      3.82 o 
 -13   2  15       17.31       16.74      2.02 o 
 -12   2  15       54.71       49.83      2.73 o 
 -11   2  15        0.72        0.82      1.37 o 
 -10   2  15        8.69        9.78      1.36 o 
  -9   2  15      449.93      431.33     10.01 o 
  -8   2  15      109.00      102.14      3.36 o 
  -7   2  15      234.78      258.69      8.09 o 
  -6   2  15      368.28      382.78      8.51 o 
  -5   2  15       20.59       17.73      1.71 o 
  -4   2  15      497.81      467.37     10.10 o 
  -3   2  15       97.13       87.13      3.23 o 
  -2   2  15     1391.20     1373.75     25.91 o 
  -1   2  15      315.57      317.49     11.78 o 
   0   2  15      118.27      111.72      3.65 o 
   1   2  15      159.22      164.05      4.31 o 
   2   2  15       52.70       52.83      2.32 o 
   3   2  15      131.96      105.06      3.50 o 
   4   2  15       95.15      104.38      3.35 o 
   5   2  15       32.02       23.38      1.59 o 
   6   2  15        0.74        1.77      1.12 o 
   7   2  15       18.13       19.13      1.98 o 
   8   2  15       19.83       19.20      2.06 o 
   9   2  15       43.68       42.77      3.34 o 
  10   2  15        1.11        2.35      1.62 o 
  11   2  15       10.76       10.72      2.25 o 
  12   2  15        1.14        0.81      1.77 o 
 -18   3  15        0.65       -2.35      2.35 o 
 -17   3  15        8.35        5.71      3.13 o 
 -16   3  15        3.07        6.18      2.21 o 
 -15   3  15       11.87       10.52      2.26 o 
 -14   3  15        0.23       -0.43      1.72 o 
 -13   3  15       11.21        9.21      1.91 o 
 -12   3  15       17.90       16.78      1.88 o 
 -11   3  15        5.87        4.87      1.42 o 
 -10   3  15        5.25        5.95      1.44 o 
  -9   3  15       15.57       12.70      1.65 o 
  -8   3  15       28.74       26.34      1.98 o 
  -7   3  15        5.51        5.22      1.20 o 
  -6   3  15       44.25       45.40      2.28 o 
  -5   3  15       87.73       85.19      3.13 o 
  -4   3  15       26.46       32.94      1.91 o 
  -3   3  15        4.72        4.13      1.16 o 
  -2   3  15        0.39       -0.91      0.91 o 
  -1   3  15       23.47       30.09      2.13 o 
   0   3  15      101.13       97.03      4.34 o 
   1   3  15       54.13       52.85      3.18 o 
   2   3  15       12.61       14.23      1.90 o 
   3   3  15       60.27       64.72      3.94 o 
   4   3  15       10.84        7.65      1.62 o 
   5   3  15       12.85       11.36      1.86 o 
   6   3  15       24.47       21.44      2.24 o 
   7   3  15        2.13        0.70      1.40 o 
   8   3  15        1.53       -1.17      1.56 o 
   9   3  15        5.95        3.08      1.78 o 
  10   3  15        2.93        1.84      2.11 o 
  11   3  15        5.15        0.48      2.71 o 
 -16   4  15        4.15        2.58      3.80 o 
 -15   4  15       12.91       11.33      1.92 o 
 -14   4  15        1.17        2.28      1.36 o 
 -13   4  15        0.43       -1.16      1.69 o 
 -12   4  15        0.02       -0.65      1.40 o 
 -11   4  15       41.57       41.55      3.03 o 
 -10   4  15       90.42       90.86      4.44 o 
  -9   4  15        4.74        5.75      1.72 o 
  -8   4  15        0.99       -0.19      1.33 o 
  -7   4  15       14.91       17.15      1.91 o 
  -6   4  15       48.01       45.22      2.75 o 
  -5   4  15      120.62      104.96      4.68 o 
  -4   4  15       19.34       23.12      2.35 o 
  -3   4  15      158.58      149.66      5.60 o 
  -2   4  15       74.69       73.05      4.40 o 
  -1   4  15        0.13       -0.33      1.76 o 
   0   4  15       25.16       22.89      2.85 o 
   1   4  15       15.57       17.09      2.62 o 
   2   4  15        8.70        7.10      2.17 o 
   3   4  15        1.33        1.94      1.94 o 
   4   4  15        3.44        3.46      2.11 o 
   5   4  15        0.28        2.51      2.08 o 
   6   4  15        1.23       -1.42      1.93 o 
   7   4  15        0.00        0.58      1.99 o 
   8   4  15       26.07       34.60      4.19 o 
   9   4  15       11.18        9.62      3.13 o 
 -14   5  15       55.56       65.05      7.74 o 
 -13   5  15        4.48        4.69      2.28 o 
 -12   5  15        0.02       -0.90      1.94 o 
 -11   5  15        8.07        6.50      2.24 o 
 -10   5  15        2.17        1.70      1.91 o 
  -9   5  15       47.50       43.23      2.98 o 
  -8   5  15       22.67       22.88      2.64 o 
  -7   5  15        2.60        2.08      1.73 o 
  -6   5  15        7.24        7.87      1.98 o 
  -5   5  15       63.29       60.47      4.20 o 
  -4   5  15        2.06        0.81      1.84 o 
  -3   5  15       10.26        6.97      2.14 o 
  -2   5  15        0.09        1.18      2.00 o 
  -1   5  15      146.72      152.37      7.30 o 
   0   5  15       63.15       61.88      6.14 o 
   1   5  15        3.70        7.27      2.73 o 
   2   5  15       37.43       38.84      4.03 o 
   3   5  15       29.28       36.89      3.65 o 
   4   5  15       17.20       21.79      3.09 o 
   5   5  15        1.65        1.85      2.27 o 
   6   5  15       39.37       39.46      3.94 o 
   7   5  15       12.53       10.11      4.69 o 
  -9   6  15       30.88       30.33      3.80 o 
  -8   6  15       22.74       28.38      3.42 o 
  -7   6  15        5.22        8.29      3.34 o 
  -6   6  15        4.98        8.11      3.25 o 
  -5   6  15       16.06       14.28      2.71 o 
  -4   6  15        6.64        7.91      2.43 o 
  -3   6  15        2.32        2.60      2.36 o 
  -2   6  15        0.44       -1.15      2.23 o 
  -1   6  15        0.88        4.38      3.20 o 
   0   6  15       28.94       31.57      3.71 o 
   1   6  15        2.92        3.15      2.41 o 
   2   6  15        0.14        0.81      2.91 o 
 -20   0  16        0.44       -2.53      2.53 o 
 -19   0  16        3.16       -1.21      2.15 o 
 -18   0  16        4.16        2.78      2.50 o 
 -17   0  16       12.93       13.47      2.85 o 
 -16   0  16       26.80       27.85      3.00 o 
 -15   0  16       42.72       34.68      3.19 o 
 -14   0  16       15.43       14.06      2.07 o 
 -13   0  16       34.30       29.78      2.51 o 
 -12   0  16      109.49      107.85      4.52 o 
 -11   0  16       36.24       37.49      2.60 o 
 -10   0  16      158.51      173.06      6.65 o 
  -9   0  16       12.62       13.06      2.19 o 
  -8   0  16      125.50      123.91      6.47 o 
  -7   0  16      307.94      383.95     13.50 o 
  -6   0  16       77.40       95.29      6.73 o 
  -5   0  16      371.16      566.11     19.96 o 
  -4   0  16     1258.88     1851.97     49.49 o 
  -3   0  16     1569.81     2505.73     73.85 o 
  -2   0  16      239.85      341.63     11.64 o 
  -1   0  16      696.74     1051.74     32.11 o 
   0   0  16     2347.73     2755.84    123.76 o 
   1   0  16      636.99      735.16     33.72 o 
   2   0  16      202.01      231.60     15.63 o 
   3   0  16      174.07      172.45     10.45 o 
   4   0  16       63.10       64.46      6.11 o 
   5   0  16       17.77       21.01      3.77 o 
   6   0  16        0.23       -0.40      2.39 o 
   7   0  16       13.69       17.31      2.81 o 
   8   0  16        5.00        4.73      2.41 o 
   9   0  16       10.12        7.68      2.19 o 
  10   0  16       46.21       46.59      3.81 o 
  11   0  16        2.79       -0.97      2.02 o 
  12   0  16       26.89       24.57      3.55 o 
 -20   1  16        3.15        0.87      4.07 o 
 -19   1  16        0.33        1.04      1.59 o 
 -18   1  16        3.71        2.48      1.59 o 
 -17   1  16        6.27        4.52      1.55 o 
 -16   1  16        6.62        4.90      1.42 o 
 -15   1  16       16.00       15.04      1.64 o 
 -14   1  16        3.28        3.43      1.25 o 
 -13   1  16        0.03        0.46      1.05 o 
 -12   1  16       14.22       15.84      1.54 o 
 -11   1  16       20.42       19.87      1.59 o 
 -10   1  16        0.27       -0.21      1.02 o 
  -9   1  16        8.17        7.18      1.50 o 
  -8   1  16       72.11       75.28      3.14 o 
  -7   1  16      229.56      262.84      9.38 o 
  -6   1  16      160.01      216.61      8.38 o 
  -5   1  16       27.44       40.07      1.96 o 
  -4   1  16       13.43       16.75      1.53 o 
  -3   1  16       27.55       44.56      2.05 o 
  -2   1  16       92.08      113.23      5.65 o 
  -1   1  16        5.42        4.63      1.27 o 
   0   1  16        6.73        6.84      1.24 o 
   1   1  16       20.99       13.01      1.67 o 
   2   1  16      125.28      127.43      6.41 o 
   3   1  16       30.57       30.68      2.59 o 
   4   1  16      180.59      167.15      6.92 o 
   5   1  16       16.47       10.84      1.58 o 
   6   1  16        0.42       -1.19      1.19 o 
   7   1  16       21.67       21.29      2.54 o 
   8   1  16       62.84       64.60      4.05 o 
   9   1  16       17.88       13.33      1.90 o 
  10   1  16        2.00        1.05      1.46 o 
  11   1  16        0.45       -0.14      1.49 o 
  12   1  16        5.18        2.42      1.87 o 
 -19   2  16        0.42        0.54      2.03 o 
 -18   2  16        3.72        1.35      1.86 o 
 -17   2  16        1.73        0.51      1.74 o 
 -16   2  16        1.30        0.90      1.46 o 
 -15   2  16        0.14       -0.44      1.39 o 
 -14   2  16        3.82        5.47      1.59 o 
 -13   2  16        5.87        2.36      1.43 o 
 -12   2  16       49.39       44.18      2.65 o 
 -11   2  16       24.98       21.57      1.98 o 
 -10   2  16       39.09       29.49      2.09 o 
  -9   2  16      261.73      258.39      7.51 o 
  -8   2  16        6.60        3.72      1.14 o 
  -7   2  16        1.85       -0.90      0.91 o 
  -6   2  16      116.07      119.85      3.55 o 
  -5   2  16       58.49       70.13      3.94 o 
  -4   2  16     1412.15     1403.80     30.46 o 
  -3   2  16      239.01      222.31      5.07 o 
  -2   2  16      410.43      427.49     11.24 o 
  -1   2  16        6.68       10.67      1.46 o 
   0   2  16       39.43       36.61      2.05 o 
   1   2  16      286.39      274.09      7.60 o 
   2   2  16       14.77       12.68      1.33 o 
   3   2  16       72.75       59.42      2.56 o 
   4   2  16       26.14       24.36      1.72 o 
   5   2  16        4.63        6.94      1.22 o 
   6   2  16       11.20        7.72      1.32 o 
   7   2  16        3.88        5.00      1.31 o 
   8   2  16        1.31        0.50      1.43 o 
   9   2  16        5.03        2.67      2.18 o 
  10   2  16        7.38        8.55      2.04 o 
  11   2  16        6.58        5.92      1.97 o 
 -18   3  16        1.77       -0.38      2.32 o 
 -17   3  16        7.90        5.90      2.31 o 
 -16   3  16       19.42       17.16      2.67 o 
 -15   3  16        3.89        3.38      2.08 o 
 -14   3  16       59.42       56.18      3.86 o 
 -13   3  16       34.39       35.42      2.94 o 
 -12   3  16       17.81       18.03      1.96 o 
 -11   3  16        2.06        2.82      1.39 o 
 -10   3  16       64.11       61.04      3.07 o 
  -9   3  16       64.03       72.14      3.25 o 
  -8   3  16       30.88       29.22      2.28 o 
  -7   3  16        0.50       -1.09      1.09 o 
  -6   3  16        7.82       10.41      1.35 o 
  -5   3  16       16.19       19.21      1.62 o 
  -4   3  16       26.73       28.55      1.87 o 
  -3   3  16       32.40       26.29      1.97 o 
  -2   3  16        9.82        6.84      1.48 o 
  -1   3  16       22.03       16.28      1.90 o 
   0   3  16      181.65      175.93      7.63 o 
   1   3  16       49.33       53.07      3.28 o 
   2   3  16       29.33       25.23      3.47 o 
   3   3  16        3.11        5.31      1.67 o 
   4   3  16       25.25       26.48      2.47 o 
   5   3  16       40.57       39.78      2.99 o 
   6   3  16       17.29       13.23      2.13 o 
   7   3  16        7.59        7.68      1.74 o 
   8   3  16       10.54        8.90      2.12 o 
   9   3  16        1.05        0.85      2.31 o 
  10   3  16       10.86       11.15      2.84 o 
 -16   4  16        0.61       -2.56      3.20 o 
 -15   4  16        4.32        1.32      1.65 o 
 -14   4  16        0.01       -0.20      1.42 o 
 -13   4  16        1.29        0.70      1.34 o 
 -12   4  16       32.00       33.90      2.45 o 
 -11   4  16       35.35       35.09      2.17 o 
 -10   4  16        2.58        2.01      1.62 o 
  -9   4  16        4.05        2.24      1.60 o 
  -8   4  16       52.78       54.92      3.15 o 
  -7   4  16       21.70       22.87      2.18 o 
  -6   4  16        1.17        0.64      1.46 o 
  -5   4  16        4.55        2.80      1.50 o 
  -4   4  16       30.96       28.23      2.53 o 
  -3   4  16       18.85       14.55      2.38 o 
  -2   4  16        6.59        2.71      1.70 o 
  -1   4  16        4.91        5.42      2.06 o 
   0   4  16        1.21       -1.26      1.62 o 
   1   4  16       12.52        9.36      2.43 o 
   2   4  16       29.41       29.15      5.40 o 
   3   4  16        0.22        3.72      2.12 o 
   4   4  16       60.65       58.17      4.71 o 
   5   4  16       22.17       21.91      3.14 o 
   6   4  16       10.15       13.87      2.82 o 
   7   4  16        0.19       -0.85      2.05 o 
   8   4  16       35.17       51.88      5.01 o 
   9   4  16       19.98       18.76      4.18 o 
 -13   5  16       11.04       12.94      2.92 o 
 -12   5  16        0.03        1.21      2.22 o 
 -11   5  16        0.78        1.46      2.11 o 
 -10   5  16       15.11       14.88      2.79 o 
  -9   5  16        0.58       -0.14      1.59 o 
  -8   5  16        0.02       -0.48      1.66 o 
  -7   5  16        4.27        2.12      1.76 o 
  -6   5  16        0.35        0.34      1.66 o 
  -5   5  16       41.06       44.69      3.61 o 
  -4   5  16        7.08        9.49      3.88 o 
  -3   5  16       95.35      101.69      5.61 o 
  -2   5  16        0.59        1.47      1.99 o 
  -1   5  16        0.24        1.16      2.30 o 
   0   5  16        8.37        6.14      2.42 o 
   1   5  16       16.19       19.69      3.20 o 
   2   5  16        1.38        0.13      2.25 o 
   3   5  16        0.45        2.09      2.35 o 
   4   5  16        0.02       -1.96      1.96 o 
   5   5  16        2.20        0.86      2.22 o 
   6   5  16       10.81       13.21      3.75 o 
  -8   6  16       18.43       19.36      3.87 o 
  -7   6  16        3.37        4.80      2.26 o 
  -6   6  16       15.18       17.05      2.89 o 
  -5   6  16        3.48       11.51      4.25 o 
  -4   6  16       35.14       55.80      6.71 o 
  -3   6  16       32.11       35.24      4.35 o 
  -2   6  16        2.30        4.12      2.64 o 
  -1   6  16        5.57       10.38      3.04 o 
   0   6  16        7.92       11.12      5.64 o 
   1   6  16       44.31       52.54      5.64 o 
 -19   1  17       15.92       14.82      3.04 o 
 -18   1  17       21.38       21.39      2.07 o 
 -17   1  17       10.97       12.89      1.79 o 
 -16   1  17       15.12       12.58      1.74 o 
 -15   1  17        0.02       -0.15      1.20 o 
 -14   1  17       40.21       37.75      2.28 o 
 -13   1  17        1.14       -0.97      0.97 o 
 -12   1  17      153.49      148.05      4.80 o 
 -11   1  17       45.77       38.83      2.42 o 
 -10   1  17        0.08       -1.00      1.00 o 
  -9   1  17       26.00       26.51      1.98 o 
  -8   1  17       19.54       15.58      2.63 o 
  -7   1  17      893.89     1015.95     33.16 o 
  -6   1  17       51.05       57.13      2.62 o 
  -5   1  17       72.13       89.70      4.95 o 
  -4   1  17      133.37      174.53      8.52 o 
  -3   1  17      160.81      240.05      7.19 o 
  -2   1  17      379.64      484.66     19.85 o 
  -1   1  17       13.18       21.75      1.80 o 
   0   1  17        1.04       -0.66      1.21 o 
   1   1  17       79.21       66.75      3.38 o 
   2   1  17       28.35       29.56      2.73 o 
   3   1  17      290.48      258.78      8.59 o 
   4   1  17        1.04        1.14      1.27 o 
   5   1  17       32.58       31.98      2.29 o 
   6   1  17       37.02       35.43      2.62 o 
   7   1  17        2.67        0.93      1.71 o 
   8   1  17        0.06        0.58      1.59 o 
   9   1  17        3.18        3.88      1.69 o 
  10   1  17        8.69       10.29      1.82 o 
  11   1  17        9.88        8.94      2.51 o 
 -19   2  17        0.85       -0.93      2.96 o 
 -18   2  17        8.93        4.91      2.15 o 
 -17   2  17        0.23       -0.03      1.76 o 
 -16   2  17        2.98        3.28      1.67 o 
 -15   2  17       15.56       16.47      2.06 o 
 -14   2  17       27.77       22.82      2.20 o 
 -13   2  17        4.33        4.81      1.77 o 
 -12   2  17      218.53      216.25      6.77 o 
 -11   2  17       22.73       15.37      1.76 o 
 -10   2  17       11.51        9.31      1.66 o 
  -9   2  17        6.17        5.01      1.32 o 
  -8   2  17       31.82       36.86      2.02 o 
  -7   2  17       37.93       46.13      2.26 o 
  -6   2  17      134.17      144.91      4.32 o 
  -5   2  17       48.13       46.18      2.25 o 
  -4   2  17      117.65      136.90      5.17 o 
  -3   2  17      140.87      134.40      3.72 o 
  -2   2  17      611.64      598.31     14.26 o 
  -1   2  17      136.51      134.71      4.23 o 
   0   2  17      207.91      204.31      8.23 o 
   1   2  17      447.75      427.32     13.09 o 
   2   2  17      192.80      172.73      5.61 o 
   3   2  17       52.56       47.79      2.33 o 
   4   2  17        0.14       -0.92      0.99 o 
   5   2  17      108.37       96.41      3.66 o 
   6   2  17      105.34      101.90      4.14 o 
   7   2  17        0.61       -0.13      1.21 o 
   8   2  17        7.14        6.19      2.02 o 
   9   2  17       14.08       11.66      2.45 o 
  10   2  17        1.15        0.16      1.89 o 
  11   2  17        0.46        1.95      2.33 o 
 -17   3  17        0.26       -1.87      2.02 o 
 -16   3  17        1.45        2.06      2.10 o 
 -15   3  17        0.19        0.18      1.88 o 
 -14   3  17       10.49        9.69      2.08 o 
 -13   3  17       17.53       16.64      2.23 o 
 -12   3  17        7.89        5.87      1.77 o 
 -11   3  17        9.63        9.64      1.69 o 
 -10   3  17       46.54       43.68      2.69 o 
  -9   3  17        0.44        0.86      1.23 o 
  -8   3  17       35.13       25.78      1.96 o 
  -7   3  17        0.23       -1.00      1.09 o 
  -6   3  17      140.94      135.07      4.18 o 
  -5   3  17       12.69       10.66      1.41 o 
  -4   3  17       35.30       32.66      2.24 o 
  -3   3  17        0.62       -1.06      1.06 o 
  -2   3  17        1.12        0.84      1.21 o 
  -1   3  17        8.76       11.11      1.84 o 
   0   3  17      121.77      120.34      7.73 o 
   1   3  17       14.78       16.70      2.13 o 
   2   3  17       26.06       20.79      2.29 o 
   3   3  17       22.07       17.51      2.25 o 
   4   3  17        5.42        7.73      1.81 o 
   5   3  17       16.36       17.60      2.30 o 
   6   3  17       28.08       32.61      2.84 o 
   7   3  17       13.44       13.44      2.46 o 
   8   3  17        8.80        6.65      2.23 o 
   9   3  17        9.74       12.86      5.89 o 
 -16   4  17        0.01        1.57      2.97 o 
 -15   4  17        1.03        1.64      1.70 o 
 -14   4  17        0.19       -1.07      1.54 o 
 -13   4  17        4.84        2.25      1.50 o 
 -12   4  17       53.94       52.53      3.34 o 
 -11   4  17       10.46       11.48      1.54 o 
 -10   4  17        1.71        0.70      1.07 o 
  -9   4  17        5.57        2.07      1.60 o 
  -8   4  17       58.36       65.00      3.47 o 
  -7   4  17        0.73       -1.47      1.47 o 
  -6   4  17        2.05       -0.58      1.55 o 
  -5   4  17        1.17        0.04      1.46 o 
  -4   4  17       20.43       22.17      2.53 o 
  -3   4  17       47.39       47.46      3.63 o 
  -2   4  17       11.04        8.93      2.36 o 
  -1   4  17        0.32       -1.01      1.72 o 
   0   4  17       48.61       50.98      4.27 o 
   1   4  17       53.43       50.57      5.25 o 
   2   4  17       52.94       61.09      8.82 o 
   3   4  17        6.59        8.48      2.47 o 
   4   4  17       50.55       45.03      4.34 o 
   5   4  17       26.06       29.54      3.69 o 
   6   4  17        2.04        2.34      2.25 o 
   7   4  17        0.07        0.71      2.41 o 
   8   4  17        2.55        3.76      3.24 o 
 -13   5  17       15.01       12.73      4.19 o 
 -12   5  17        0.40       -1.28      2.07 o 
 -11   5  17        0.41        4.75      2.08 o 
 -10   5  17       93.41      100.62      4.73 o 
  -9   5  17        1.88        3.63      1.97 o 
  -8   5  17       33.99       26.22      2.82 o 
  -7   5  17       31.11       29.77      2.95 o 
  -6   5  17        5.51        4.42      2.00 o 
  -5   5  17        3.95        2.43      2.01 o 
  -4   5  17        5.93        5.66      4.29 o 
  -3   5  17       56.75       67.59      4.63 o 
  -2   5  17       12.95       13.50      3.36 o 
  -1   5  17        5.97        7.04      2.42 o 
   0   5  17        1.44        1.78      2.28 o 
   1   5  17       45.73       47.98      4.53 o 
   2   5  17        3.97        4.81      2.80 o 
   3   5  17        1.41        2.13      2.71 o 
   4   5  17       20.21       14.77      3.19 o 
   5   5  17       12.61       14.45      3.85 o 
  -7   6  17       21.64       17.33      9.33 o 
  -6   6  17        9.18        8.53      2.56 o 
  -5   6  17        1.80        0.87      2.33 o 
  -4   6  17        2.11        0.37      2.19 o 
  -3   6  17        1.85        2.23      2.83 o 
  -2   6  17        2.31       -0.82      2.67 o 
  -1   6  17        0.33        4.13      5.26 o 
 -19   0  18        1.06       -1.84      2.34 o 
 -18   0  18       27.11       19.85      3.28 o 
 -17   0  18        5.26        4.45      2.49 o 
 -16   0  18       33.34       26.14      2.99 o 
 -15   0  18       24.52       27.36      2.90 o 
 -14   0  18       31.41       33.40      3.09 o 
 -13   0  18        0.27       -1.15      1.49 o 
 -12   0  18       19.80       15.72      2.22 o 
 -11   0  18       39.52       39.91      3.16 o 
 -10   0  18      408.25      413.26     13.57 o 
  -9   0  18        0.39       -0.58      1.22 o 
  -8   0  18        0.03        2.94      1.49 o 
  -7   0  18      119.46      135.75      5.28 o 
  -6   0  18       98.06      126.97      5.04 o 
  -5   0  18       40.57       59.91      3.85 o 
  -4   0  18       10.38       17.25      2.33 o 
  -3   0  18       78.33      127.05      5.77 o 
  -2   0  18      510.33      707.98     22.32 o 
  -1   0  18      351.73      501.86     23.23 o 
   0   0  18      569.95      726.77     37.20 o 
   1   0  18       65.68       61.28      3.94 o 
   2   0  18        0.06       -1.78      1.78 o 
   3   0  18      143.17      149.45     11.32 o 
   4   0  18      119.31      116.78      8.24 o 
   5   0  18       17.48       17.88      3.95 o 
   6   0  18       24.57       17.04      4.00 o 
   7   0  18      172.18      187.98      9.31 o 
   8   0  18       48.60       62.23      5.04 o 
   9   0  18       12.06       15.54      2.72 o 
  10   0  18        1.48        0.51      2.92 o 
  11   0  18       11.95       10.15      2.76 o 
 -19   1  18        1.53       -0.78      1.63 o 
 -18   1  18       12.08       13.18      1.90 o 
 -17   1  18        6.00        3.91      1.50 o 
 -16   1  18        5.82        5.03      1.51 o 
 -15   1  18       53.70       49.43      2.65 o 
 -14   1  18        4.46        2.01      1.20 o 
 -13   1  18        2.55        1.24      1.36 o 
 -12   1  18      137.13      132.44      4.83 o 
 -11   1  18       23.98       25.54      2.10 o 
 -10   1  18      129.58      132.40      4.41 o 
  -9   1  18        1.93       -1.64      1.64 o 
  -8   1  18        5.92        4.08      1.91 o 
  -7   1  18      161.06      184.05      7.54 o 
  -6   1  18       59.32       83.67      5.87 o 
  -5   1  18     1203.91     1663.30     71.54 o 
  -4   1  18       31.13       35.63      2.44 o 
  -3   1  18      429.82      606.29     25.11 o 
  -2   1  18       58.63       77.28      3.67 o 
  -1   1  18        1.08       -0.61      1.42 o 
   0   1  18        2.90        1.53      2.01 o 
   1   1  18        9.41        7.90      1.59 o 
   2   1  18       14.23        8.57      2.23 o 
   3   1  18        7.38        7.47      1.79 o 
   4   1  18       16.44       10.80      1.63 o 
   5   1  18        1.71       -1.04      1.22 o 
   6   1  18        0.01       -0.06      1.57 o 
   7   1  18        7.12        6.34      2.17 o 
   8   1  18       18.80       18.70      3.30 o 
   9   1  18        3.33        4.81      1.68 o 
  10   1  18       15.35       11.76      1.94 o 
  11   1  18        8.10        4.62      2.50 o 
 -18   2  18        1.36        0.92      1.91 o 
 -17   2  18        0.43        0.11      1.83 o 
 -16   2  18        4.30        4.12      1.69 o 
 -15   2  18        8.27        6.12      1.72 o 
 -14   2  18        3.43        1.41      1.48 o 
 -13   2  18        5.87        6.57      1.61 o 
 -12   2  18        1.04       -0.17      1.30 o 
 -11   2  18       22.00       19.27      1.96 o 
 -10   2  18       12.02       12.78      1.84 o 
  -9   2  18        4.83        4.42      1.31 o 
  -8   2  18        4.15        4.92      1.33 o 
  -7   2  18        6.05        8.39      1.37 o 
  -6   2  18        0.06        0.49      0.98 o 
  -5   2  18       33.73       28.59      1.81 o 
  -4   2  18        0.03       -0.91      0.91 o 
  -3   2  18        0.33       -0.82      0.82 o 
  -2   2  18        3.56        1.94      1.00 o 
  -1   2  18       32.03       29.57      1.90 o 
   0   2  18        0.55       -0.90      1.10 o 
   1   2  18       28.95       24.15      1.79 o 
   2   2  18        2.25       -0.92      1.03 o 
   3   2  18        2.39        2.81      1.11 o 
   4   2  18        6.27        4.25      1.24 o 
   5   2  18        6.01        6.74      1.35 o 
   6   2  18        3.25        2.72      1.32 o 
   7   2  18       34.92       33.92      3.07 o 
   8   2  18       17.37       16.98      2.68 o 
   9   2  18        5.95        7.67      2.81 o 
  10   2  18        9.38        5.02      2.13 o 
 -17   3  18        0.60        1.85      2.27 o 
 -16   3  18        0.80       -1.99      1.99 o 
 -15   3  18       10.67        8.54      2.33 o 
 -14   3  18       44.24       40.35      3.12 o 
 -13   3  18       23.68       22.60      2.53 o 
 -12   3  18        0.00       -0.90      1.50 o 
 -11   3  18       12.53       17.35      2.17 o 
 -10   3  18      100.98      103.78      4.16 o 
  -9   3  18      119.18      111.89      4.00 o 
  -8   3  18        4.72        5.59      1.39 o 
  -7   3  18       83.37       70.65      3.47 o 
  -6   3  18       85.84       87.85      3.41 o 
  -5   3  18      103.58       98.84      3.99 o 
  -4   3  18       28.25       27.48      2.19 o 
  -3   3  18      217.46      182.82      5.69 o 
  -2   3  18      312.13      307.11      9.84 o 
  -1   3  18        7.42        7.83      2.11 o 
   0   3  18        2.09        2.84      1.53 o 
   1   3  18        2.60        1.62      1.56 o 
   2   3  18      113.10      109.33      5.16 o 
   3   3  18      107.99      104.76      5.04 o 
   4   3  18        0.68       -0.50      1.57 o 
   5   3  18        0.30        0.66      1.76 o 
   6   3  18        5.16        5.68      2.15 o 
   7   3  18       11.33        8.88      2.39 o 
   8   3  18        0.34        2.45      2.09 o 
 -15   4  18        0.24        0.74      1.75 o 
 -14   4  18        7.16        6.08      1.78 o 
 -13   4  18        3.85        3.33      1.61 o 
 -12   4  18        0.01        0.90      1.28 o 
 -11   4  18        3.30        2.38      1.35 o 
 -10   4  18        0.02       -1.12      1.12 o 
  -9   4  18        9.98       10.61      1.74 o 
  -8   4  18       73.07       66.36      3.57 o 
  -7   4  18       18.33       18.01      2.38 o 
  -6   4  18       24.59       21.40      2.47 o 
  -5   4  18        9.12        4.39      1.85 o 
  -4   4  18       79.99       86.82      5.05 o 
  -3   4  18       27.61       23.93      2.84 o 
  -2   4  18       45.20       42.48      3.90 o 
  -1   4  18       18.96       18.42      2.94 o 
   0   4  18       31.26       31.22      3.97 o 
   1   4  18        4.91        0.30      2.15 o 
   2   4  18       18.74       25.65      3.39 o 
   3   4  18       11.97       12.82      2.86 o 
   4   4  18        0.09        1.67      2.85 o 
   5   4  18        6.60       11.57      2.90 o 
   6   4  18        9.34        8.85      2.66 o 
   7   4  18       33.57       35.95      6.04 o 
 -12   5  18       26.72       28.28      4.21 o 
 -11   5  18       42.20       46.34      5.27 o 
 -10   5  18        9.39        8.08      2.25 o 
  -9   5  18        7.30        7.32      2.23 o 
  -8   5  18        4.99        2.48      2.07 o 
  -7   5  18        9.58        6.14      2.09 o 
  -6   5  18       24.60       22.80      3.00 o 
  -5   5  18        0.73       -1.19      1.93 o 
  -4   5  18        3.97        1.10      4.17 o 
  -3   5  18       65.05       53.03      4.18 o 
  -2   5  18       42.52       44.65      4.22 o 
  -1   5  18        0.63        0.59      2.14 o 
   0   5  18       15.80       12.38      2.90 o 
   1   5  18       14.87       12.83      3.06 o 
   2   5  18        0.08        1.06      2.48 o 
   3   5  18       10.95       14.95      4.72 o 
   4   5  18        1.08        2.58      5.63 o 
 -19   1  19        0.00       -0.26      3.29 o 
 -18   1  19        2.13        3.77      1.61 o 
 -17   1  19        7.05        6.04      1.66 o 
 -16   1  19        0.00       -1.05      1.53 o 
 -15   1  19       10.07        8.08      2.09 o 
 -14   1  19        0.77       -0.61      1.37 o 
 -13   1  19        9.28        7.01      1.60 o 
 -12   1  19       62.35       58.05      3.08 o 
 -11   1  19        0.56       -0.37      1.20 o 
 -10   1  19        1.98        4.09      1.30 o 
  -9   1  19        2.12        1.92      1.29 o 
  -8   1  19       22.90       25.08      2.01 o 
  -7   1  19      450.01      493.11     16.16 o 
  -6   1  19      287.56      354.02     18.45 o 
  -5   1  19      511.43      712.83     19.40 o 
  -4   1  19      318.40      478.31     12.97 o 
  -3   1  19       55.18       58.96      3.69 o 
  -2   1  19        2.10        6.08      1.63 o 
  -1   1  19      198.26      247.53     13.52 o 
   0   1  19       73.41       69.52      4.03 o 
   1   1  19       33.85       41.25      3.08 o 
   2   1  19       46.72       36.50      3.30 o 
   3   1  19       65.26       56.29      4.85 o 
   4   1  19       33.48       38.67      2.57 o 
   5   1  19        8.97        8.07      2.00 o 
   6   1  19        5.74        3.66      1.65 o 
   7   1  19       12.10       11.38      2.13 o 
   8   1  19       38.79       39.20      2.78 o 
   9   1  19       54.79       56.09      3.35 o 
  10   1  19        3.79        2.72      1.71 o 
 -18   2  19        4.97        1.73      2.11 o 
 -17   2  19       25.02       26.38      2.62 o 
 -16   2  19        4.98        2.93      1.68 o 
 -15   2  19        0.52        1.08      1.58 o 
 -14   2  19        6.78        6.06      1.72 o 
 -13   2  19       38.87       37.79      2.67 o 
 -12   2  19       18.61       17.50      2.46 o 
 -11   2  19       19.81       14.59      1.82 o 
 -10   2  19       28.70       31.22      2.25 o 
  -9   2  19      122.37      133.72      4.31 o 
  -8   2  19       30.88       29.24      2.10 o 
  -7   2  19        8.56       10.85      1.54 o 
  -6   2  19      193.20      204.51      7.79 o 
  -5   2  19       61.91       67.57      3.00 o 
  -4   2  19        0.51       -0.12      1.16 o 
  -3   2  19       12.12        8.65      1.30 o 
  -2   2  19        5.05        3.06      1.47 o 
  -1   2  19       28.59       27.49      2.01 o 
   0   2  19      175.17      168.51      5.97 o 
   1   2  19       23.80       22.84      1.79 o 
   2   2  19        2.81        2.89      1.16 o 
   3   2  19        5.43        5.36      1.29 o 
   4   2  19        2.07       -0.26      1.14 o 
   5   2  19       93.01       86.98      3.82 o 
   6   2  19        0.58       -0.74      1.34 o 
   7   2  19       42.00       45.07      3.88 o 
   8   2  19        4.16        3.68      2.19 o 
   9   2  19        3.50        2.50      2.69 o 
 -17   3  19        1.08       -1.26      2.74 o 
 -16   3  19        1.30        0.64      2.14 o 
 -15   3  19        2.40        4.60      1.98 o 
 -14   3  19        1.11        1.89      1.78 o 
 -13   3  19        0.10       -1.62      1.62 o 
 -12   3  19        0.62       -0.55      1.57 o 
 -11   3  19       22.22       26.39      2.57 o 
 -10   3  19       15.39       11.84      1.89 o 
  -9   3  19       22.66       16.87      1.83 o 
  -8   3  19       44.63       41.64      2.48 o 
  -7   3  19        5.48        3.97      1.32 o 
  -6   3  19       59.89       52.32      2.96 o 
  -5   3  19       13.93        9.00      1.71 o 
  -4   3  19       49.91       37.36      2.53 o 
  -3   3  19        3.71        3.55      1.51 o 
  -2   3  19       24.24       17.28      2.40 o 
  -1   3  19       67.13       61.63      3.80 o 
   0   3  19       11.76       14.63      2.60 o 
   1   3  19      211.56      205.19      7.45 o 
   2   3  19        0.10        0.56      1.71 o 
   3   3  19        4.50        1.45      1.94 o 
   4   3  19        0.60        0.54      1.77 o 
   5   3  19        0.08        0.47      2.66 o 
   6   3  19        0.21       -0.47      1.91 o 
   7   3  19        2.83        3.06      2.10 o 
   8   3  19        0.13        2.34      2.93 o 
 -15   4  19        1.60       -1.24      3.47 o 
 -14   4  19        0.09        1.46      1.86 o 
 -13   4  19       34.25       37.97      2.78 o 
 -12   4  19        1.61        1.01      1.49 o 
 -11   4  19        8.42        6.44      1.47 o 
 -10   4  19       16.57       16.70      1.76 o 
  -9   4  19        7.98        7.47      1.56 o 
  -8   4  19       32.15       37.50      2.47 o 
  -7   4  19       11.12       12.25      2.52 o 
  -6   4  19      125.52      122.49      5.45 o 
  -5   4  19        3.49       -1.45      2.07 o 
  -4   4  19       11.32        8.38      2.31 o 
  -3   4  19       11.61       10.14      2.49 o 
  -2   4  19       66.39       73.03      5.35 o 
  -1   4  19       22.30       23.75      4.06 o 
   0   4  19        1.20       -0.93      2.10 o 
   1   4  19       21.43       23.34      3.49 o 
   2   4  19        2.92        1.81      2.31 o 
   3   4  19        4.86        5.50      2.63 o 
   4   4  19       13.88        9.80      2.98 o 
   5   4  19        0.32       -0.22      2.90 o 
   6   4  19        0.21        1.09      5.17 o 
 -11   5  19       38.50       40.78      4.02 o 
 -10   5  19        2.01       -0.51      1.97 o 
  -9   5  19        2.15        0.90      1.99 o 
  -8   5  19       18.44       19.76      2.71 o 
  -7   5  19       14.70       12.87      2.61 o 
  -6   5  19        0.28        2.99      2.13 o 
  -5   5  19       35.21       31.26      3.40 o 
  -4   5  19        0.98        1.23      2.20 o 
  -3   5  19        8.55        7.59      2.56 o 
  -2   5  19       27.86       28.34      3.66 o 
  -1   5  19        3.24        4.94      2.52 o 
   0   5  19       50.12       47.31      4.56 o 
   1   5  19       22.37       27.01      4.33 o 
   2   5  19        0.60        0.21      2.98 o 
 -18   0  20       10.02       10.78      2.98 o 
 -17   0  20       10.54        7.96      2.73 o 
 -16   0  20        1.63        2.45      2.31 o 
 -15   0  20      102.80      104.36      6.41 o 
 -14   0  20        8.56        4.48      1.94 o 
 -13   0  20       14.31       10.61      2.59 o 
 -12   0  20       27.01       28.74      2.91 o 
 -11   0  20       38.55       40.31      3.36 o 
 -10   0  20      656.20      656.25     24.31 o 
  -9   0  20       46.22       52.13      4.62 o 
  -8   0  20      687.76      790.39     28.54 o 
  -7   0  20      198.98      244.26     16.98 o 
  -6   0  20        9.26        7.84      3.67 o 
  -5   0  20       69.16      101.27      5.42 o 
  -4   0  20      105.61      156.33      7.32 o 
  -3   0  20        0.93        2.77      1.78 o 
  -2   0  20       54.76       66.38      4.32 o 
  -1   0  20        5.16       11.09      2.18 o 
   0   0  20       37.52       23.54      4.53 o 
   1   0  20      106.56      123.99      7.13 o 
   2   0  20       64.56       63.90      8.80 o 
   3   0  20        4.49        8.74      3.25 o 
   4   0  20        0.27        2.21      3.09 o 
   5   0  20       71.19       69.59      8.77 o 
   6   0  20       46.04       35.78      5.53 o 
   7   0  20       14.79       15.70      2.75 o 
   8   0  20        0.66        5.90      2.43 o 
   9   0  20       25.57       29.38      3.47 o 
 -18   1  20        0.00       -0.55      1.85 o 
 -17   1  20        0.13       -1.54      1.72 o 
 -16   1  20        3.55       -0.39      1.64 o 
 -15   1  20       35.25       31.28      2.74 o 
 -14   1  20        0.79        0.26      1.37 o 
 -13   1  20       57.19       59.78      3.24 o 
 -12   1  20        0.85        1.25      1.46 o 
 -11   1  20        0.68        0.41      1.21 o 
 -10   1  20        0.74        1.07      1.29 o 
  -9   1  20        0.36       -0.30      1.20 o 
  -8   1  20        5.97        6.49      1.42 o 
  -7   1  20       23.55       27.62      2.21 o 
  -6   1  20        0.08        0.51      1.40 o 
  -5   1  20      210.28      283.43     14.54 o 
  -4   1  20       55.05       72.35      3.73 o 
  -3   1  20      326.05      425.36     17.68 o 
  -2   1  20       23.57       33.41      3.01 o 
  -1   1  20        5.71        4.64      1.78 o 
   0   1  20      105.42      131.41      5.55 o 
   1   1  20       13.78       13.16      2.35 o 
   2   1  20       26.04       29.34      3.71 o 
   3   1  20       14.22       11.46      2.89 o 
   4   1  20       51.40       41.04      3.26 o 
   5   1  20        6.69        5.50      1.92 o 
   6   1  20        0.20       -1.56      1.56 o 
   7   1  20        9.04        7.86      2.27 o 
   8   1  20        3.50        2.04      2.22 o 
   9   1  20        8.72        6.46      1.91 o 
 -17   2  20        7.46        5.14      2.18 o 
 -16   2  20        4.46        1.78      1.72 o 
 -15   2  20        0.57       -1.52      1.52 o 
 -14   2  20        1.08        0.74      1.54 o 
 -13   2  20       12.58        8.09      1.81 o 
 -12   2  20        0.28       -0.30      1.41 o 
 -11   2  20        1.12       -0.45      1.31 o 
 -10   2  20        0.12       -1.23      1.23 o 
  -9   2  20        7.45        9.79      1.58 o 
  -8   2  20       13.75       11.68      1.69 o 
  -7   2  20        0.76        0.70      1.21 o 
  -6   2  20        1.16        1.57      1.24 o 
  -5   2  20        1.87        1.39      1.34 o 
  -4   2  20        3.64        2.37      2.16 o 
  -3   2  20        2.06       -0.61      1.03 o 
  -2   2  20        5.39        3.82      1.22 o 
  -1   2  20       12.84       12.28      1.74 o 
   0   2  20       15.27       13.52      3.01 o 
   1   2  20        0.46       -0.29      1.10 o 
   2   2  20        0.19        0.78      1.14 o 
   3   2  20        2.33        2.83      1.24 o 
   4   2  20        0.11       -0.28      1.24 o 
   5   2  20        1.64        0.91      1.34 o 
   6   2  20        0.01       -1.58      1.88 o 
   7   2  20        0.13        0.38      2.00 o 
   8   2  20       17.09       16.22      2.87 o 
 -16   3  20       10.55       15.10      3.02 o 
 -15   3  20       26.27       26.29      2.86 o 
 -14   3  20        0.41        2.12      1.92 o 
 -13   3  20       12.79       16.55      2.38 o 
 -12   3  20       30.65       27.26      2.74 o 
 -11   3  20       50.85       51.32      3.36 o 
 -10   3  20       11.31        8.04      1.81 o 
  -9   3  20        7.46        5.76      2.05 o 
  -8   3  20       41.34       37.36      3.22 o 
  -7   3  20      130.34      126.33      5.14 o 
  -6   3  20        1.62       -0.65      1.37 o 
  -5   3  20        0.17       -0.90      1.27 o 
  -4   3  20        5.95        0.97      1.41 o 
  -3   3  20      128.57      115.29      5.24 o 
  -2   3  20      131.99      125.65      5.74 o 
  -1   3  20       31.97       23.84      2.59 o 
   0   3  20       45.57       38.84      3.16 o 
   1   3  20      100.26       88.21      5.16 o 
   2   3  20       94.61       98.32      6.49 o 
   3   3  20       15.22       12.79      2.98 o 
   4   3  20       63.08       52.61      4.11 o 
   5   3  20       29.71       25.54      3.02 o 
   6   3  20       20.37       18.34      3.81 o 
   7   3  20        3.53        4.73      2.30 o 
 -14   4  20        7.38        9.40      2.72 o 
 -13   4  20       22.40       27.87      2.54 o 
 -12   4  20        8.17        5.01      1.65 o 
 -11   4  20       12.41       15.69      2.01 o 
 -10   4  20        3.63        5.23      1.86 o 
  -9   4  20        9.96        8.89      1.58 o 
  -8   4  20       21.23       19.36      1.90 o 
  -7   4  20       26.19       24.23      2.94 o 
  -6   4  20       22.97       26.96      2.80 o 
  -5   4  20        5.09        5.59      3.06 o 
  -4   4  20        0.00        1.29      1.96 o 
  -3   4  20       71.86       62.35      4.83 o 
  -2   4  20       83.48       72.78      5.27 o 
  -1   4  20       36.18       29.23      3.60 o 
   0   4  20        8.30        8.28      2.71 o 
   1   4  20       29.78       30.67      3.78 o 
   2   4  20       17.94       17.22      3.32 o 
   3   4  20       20.92       17.35      3.41 o 
   4   4  20       11.51       13.26      3.87 o 
   5   4  20        0.21       -1.56      5.27 o 
 -10   5  20       29.22       20.39      4.02 o 
  -9   5  20        1.16       -0.78      2.00 o 
  -8   5  20        0.24        3.60      2.18 o 
  -7   5  20        0.02       -1.84      2.06 o 
  -6   5  20        3.94        8.02      2.48 o 
  -5   5  20        2.73        1.43      2.12 o 
  -4   5  20        0.48       -1.42      2.13 o 
  -3   5  20       10.60       10.19      2.75 o 
  -2   5  20       33.67       27.23      3.71 o 
  -1   5  20        0.03        1.25      2.62 o 
   0   5  20       18.23       14.61      4.48 o 
   1   5  20       18.86        4.43      5.95 o 
 -18   1  21        6.62        5.32      3.11 o 
 -17   1  21        0.39        0.37      1.78 o 
 -16   1  21        6.85        3.35      1.78 o 
 -15   1  21        0.22       -0.84      1.51 o 
 -14   1  21       24.48       26.11      2.57 o 
 -13   1  21        8.13        8.78      1.92 o 
 -12   1  21       28.88       31.46      2.47 o 
 -11   1  21       28.42       31.75      2.30 o 
 -10   1  21        8.91        8.71      1.62 o 
  -9   1  21        8.59       10.65      1.63 o 
  -8   1  21       26.63       35.66      2.57 o 
  -7   1  21       43.56       56.37      3.12 o 
  -6   1  21        8.52        9.53      1.75 o 
  -5   1  21       82.42      114.81      4.90 o 
  -4   1  21       10.09       13.13      1.99 o 
  -3   1  21        1.91        5.14      1.82 o 
  -2   1  21       58.32       74.05      4.27 o 
  -1   1  21        1.98        2.82      1.77 o 
   0   1  21        8.58       11.12      2.16 o 
   1   1  21        3.79        3.56      2.56 o 
   2   1  21       84.34       81.62      7.53 o 
   3   1  21       46.24       48.34      4.70 o 
   4   1  21       28.06       21.58      2.87 o 
   5   1  21        7.54       10.71      2.16 o 
   6   1  21       13.86       12.19      2.35 o 
   7   1  21       12.69       10.73      2.45 o 
   8   1  21       22.81       21.73      2.55 o 
 -17   2  21        2.07       -0.21      1.84 o 
 -16   2  21        0.01       -1.68      1.68 o 
 -15   2  21        1.11        0.15      1.66 o 
 -14   2  21       21.27       20.72      2.31 o 
 -13   2  21       12.83        9.20      1.99 o 
 -12   2  21        1.60        0.61      1.44 o 
 -11   2  21        2.94       -0.41      1.34 o 
 -10   2  21       77.08       67.09      3.33 o 
  -9   2  21      127.12      129.94      4.50 o 
  -8   2  21        8.02        7.29      1.58 o 
  -7   2  21       54.85       56.15      2.85 o 
  -6   2  21      237.76      266.31      7.64 o 
  -5   2  21      111.44      134.18      5.17 o 
  -4   2  21        2.62        3.12      2.01 o 
  -3   2  21       38.93       40.18      2.46 o 
  -2   2  21      107.14      110.59      4.42 o 
  -1   2  21       10.61       13.86      1.82 o 
   0   2  21       47.08       50.07      3.06 o 
   1   2  21        3.26        4.49      1.31 o 
   2   2  21       32.17       28.58      2.07 o 
   3   2  21       23.69       26.53      2.19 o 
   4   2  21       22.15       20.29      2.10 o 
   5   2  21       10.07        6.74      2.04 o 
   6   2  21        8.02        8.40      2.35 o 
   7   2  21       26.89       26.54      3.27 o 
 -15   3  21        2.53        1.61      2.11 o 
 -14   3  21        0.08       -1.41      1.89 o 
 -13   3  21        0.12       -1.77      1.77 o 
 -12   3  21        5.74        6.46      1.92 o 
 -11   3  21        9.35        7.86      1.96 o 
 -10   3  21       27.20       26.97      2.49 o 
  -9   3  21       15.09       15.54      2.00 o 
  -8   3  21        0.36       -0.06      1.55 o 
  -7   3  21       32.20       37.87      3.59 o 
  -6   3  21       16.52       11.90      2.07 o 
  -5   3  21      107.82       97.13      4.51 o 
  -4   3  21        6.81        2.15      2.35 o 
  -3   3  21        3.33        3.86      2.14 o 
  -2   3  21        0.75        1.47      1.83 o 
  -1   3  21       10.64        9.57      2.32 o 
   0   3  21        0.05        1.15      1.88 o 
   1   3  21        2.04        1.34      1.94 o 
   2   3  21        0.33        1.92      2.02 o 
   3   3  21        7.34        6.95      2.36 o 
   4   3  21        0.01        2.08      2.15 o 
   5   3  21        0.77        2.29      2.43 o 
   6   3  21       13.24        6.23      5.96 o 
 -13   4  21       19.77       20.03      2.63 o 
 -12   4  21        8.95       12.32      2.10 o 
 -11   4  21       61.99       54.53      3.29 o 
 -10   4  21       22.19       17.14      2.47 o 
  -9   4  21        0.19        0.03      1.42 o 
  -8   4  21        0.32       -1.46      1.46 o 
  -7   4  21        1.28        1.95      2.02 o 
  -6   4  21      172.42      157.28      6.99 o 
  -5   4  21      133.66      129.45      6.61 o 
  -4   4  21       36.59       21.34      3.35 o 
  -3   4  21       36.82       38.83      4.02 o 
  -2   4  21        4.38        4.30      2.64 o 
  -1   4  21       20.58       10.36      2.88 o 
   0   4  21        0.01       -1.50      2.22 o 
   1   4  21        0.58        2.79      2.81 o 
   2   4  21        4.57        5.04      3.40 o 
   3   4  21       16.08       18.78      5.04 o 
  -8   5  21        0.08        2.74      4.79 o 
  -7   5  21        1.94        0.32      2.45 o 
  -6   5  21       12.34       11.79      3.39 o 
  -5   5  21        1.34       -1.14      2.44 o 
  -4   5  21        0.05       -2.36      2.36 o 
  -3   5  21        2.59        2.87      2.67 o 
  -2   5  21        1.15       -0.10      3.20 o 
 -17   0  22        0.91        1.34      2.51 o 
 -16   0  22        4.48        3.70      2.54 o 
 -15   0  22       14.54        8.57      2.73 o 
 -14   0  22        4.55        0.17      2.57 o 
 -13   0  22       30.30       41.61     14.64 o 
 -12   0  22        3.75        1.17      2.14 o 
 -11   0  22        6.89        8.71      2.60 o 
 -10   0  22      103.28       90.10      6.30 o 
  -9   0  22       23.72       14.16      3.92 o 
  -8   0  22      812.04      967.87     38.84 o 
  -7   0  22       14.75       21.59      4.59 o 
  -6   0  22      325.72      487.22     18.94 o 
  -5   0  22       75.25      126.78      7.27 o 
  -4   0  22       68.36       83.43      6.05 o 
  -3   0  22        0.02       -1.98      1.98 o 
  -2   0  22        4.26        3.66      6.35 o 
  -1   0  22      253.47      300.73     23.86 o 
   0   0  22      149.60      181.60     11.13 o 
   1   0  22        3.98        0.73      3.06 o 
   2   0  22        6.82       -0.52      3.01 o 
   3   0  22        3.38        3.46      3.14 o 
   4   0  22        8.67       10.13      4.64 o 
   5   0  22      142.13      131.49     18.92 o 
   6   0  22       16.03       19.36      3.57 o 
   7   0  22       62.02       60.22      4.54 o 
 -17   1  22        1.13        2.80      2.10 o 
 -16   1  22        3.81        1.00      1.81 o 
 -15   1  22        2.32        0.10      1.72 o 
 -14   1  22        0.98       -0.14      1.60 o 
 -13   1  22       47.35       47.66      3.34 o 
 -12   1  22        4.13        3.06      1.71 o 
 -11   1  22       11.15       12.36      2.26 o 
 -10   1  22        2.38        0.19      1.36 o 
  -9   1  22       92.89       93.48      4.25 o 
  -8   1  22        0.51        0.97      1.54 o 
  -7   1  22       16.44       17.90      2.07 o 
  -6   1  22       29.99       33.95      2.76 o 
  -5   1  22        0.71       -1.53      1.53 o 
  -4   1  22       74.03      106.52      8.52 o 
  -3   1  22       67.04       85.99      4.74 o 
  -2   1  22       36.10       41.51      3.33 o 
  -1   1  22       18.25       28.81      2.89 o 
   0   1  22        3.65        3.38      2.12 o 
   1   1  22        9.96       10.83      3.09 o 
   2   1  22        1.05       -1.35      2.25 o 
   3   1  22       23.57       20.70      3.90 o 
   4   1  22        5.09        4.46      1.93 o 
   5   1  22        0.16        2.78      1.94 o 
   6   1  22        0.03       -0.52      1.93 o 
   7   1  22        0.31       -3.08      3.08 o 
 -16   2  22        2.71        0.32      1.89 o 
 -15   2  22        5.54        2.04      1.76 o 
 -14   2  22       10.46        8.14      1.94 o 
 -13   2  22       10.89        7.79      1.82 o 
 -12   2  22        0.23       -1.40      1.40 o 
 -11   2  22        1.02        0.10      1.38 o 
 -10   2  22        3.57        5.93      1.60 o 
  -9   2  22        0.84       -0.97      1.31 o 
  -8   2  22        3.68        0.79      1.40 o 
  -7   2  22        9.62        8.05      1.80 o 
  -6   2  22        2.62        1.75      1.65 o 
  -5   2  22       41.94       43.49      3.39 o 
  -4   2  22       91.09       92.46      5.79 o 
  -3   2  22        2.01        1.42      1.86 o 
  -2   2  22       75.32       73.81      3.73 o 
  -1   2  22       24.70       20.46      2.52 o 
   0   2  22       18.26       16.01      2.18 o 
   1   2  22        2.01        0.93      1.25 o 
   2   2  22        1.37       -1.02      1.68 o 
   3   2  22        1.54       -0.49      1.45 o 
   4   2  22        0.44        0.37      1.40 o 
   5   2  22        1.02        2.17      2.02 o 
   6   2  22        4.65        7.28      3.13 o 
 -15   3  22        0.77       -0.16      2.66 o 
 -14   3  22        4.82        4.79      2.29 o 
 -13   3  22        9.01        8.50      2.09 o 
 -12   3  22       20.95       16.21      2.39 o 
 -11   3  22        4.45        4.08      1.79 o 
 -10   3  22       19.16       26.16      2.94 o 
  -9   3  22      155.70      153.84      5.42 o 
  -8   3  22       20.95       17.82      2.40 o 
  -7   3  22        0.58       -1.79      1.79 o 
  -6   3  22       22.24       23.63      3.25 o 
  -5   3  22       76.60       70.58      3.90 o 
  -4   3  22        0.01        0.56      1.86 o 
  -3   3  22        1.75        0.76      1.91 o 
  -2   3  22       10.99       14.08      2.55 o 
  -1   3  22       46.18       49.63      4.06 o 
   0   3  22        9.84       13.55      2.66 o 
   1   3  22        0.89       -1.00      1.88 o 
   2   3  22        5.99        3.71      2.25 o 
   3   3  22        0.61       -1.92      1.92 o 
   4   3  22       43.08       33.88      3.95 o 
   5   3  22       24.92       22.91      7.92 o 
 -12   4  22        1.34        3.87      1.79 o 
 -11   4  22        0.41       -0.40      2.14 o 
 -10   4  22        0.16       -1.63      2.63 o 
  -9   4  22        1.91       -1.22      1.48 o 
  -8   4  22       29.31       26.69      3.24 o 
  -7   4  22        2.91       -0.10      1.78 o 
  -6   4  22        0.21       -0.15      1.52 o 
  -5   4  22        2.63        5.72      2.82 o 
  -4   4  22        2.25        1.51      2.86 o 
  -3   4  22       24.04       25.20      4.24 o 
  -2   4  22       27.14       31.86      4.69 o 
  -1   4  22       37.60       26.49      4.42 o 
   0   4  22       25.49       14.64      3.71 o 
   1   4  22        5.07        5.73      3.48 o 
   2   4  22        0.08        0.34      5.46 o 
 -16   1  23        3.36        0.79      1.98 o 
 -15   1  23        5.56        4.23      1.99 o 
 -14   1  23        1.15       -1.34      1.81 o 
 -13   1  23        8.40        6.88      2.00 o 
 -12   1  23       42.04       38.50      3.00 o 
 -11   1  23       38.18       37.39      2.93 o 
 -10   1  23       46.41       47.99      5.47 o 
  -9   1  23       28.45       31.01      3.08 o 
  -8   1  23        2.89        5.06      2.38 o 
  -7   1  23       32.14       35.96      3.09 o 
  -6   1  23        0.36        0.23      1.67 o 
  -5   1  23       45.11       61.11      4.08 o 
  -4   1  23       32.48       42.57      3.44 o 
  -3   1  23       46.26       58.98      4.01 o 
  -2   1  23        0.91        1.40      1.89 o 
  -1   1  23        3.06        0.68      2.29 o 
   0   1  23        8.01        5.95      2.87 o 
   1   1  23        9.52        6.21      2.87 o 
   2   1  23       13.46       14.78      3.31 o 
   3   1  23        0.01        0.40      2.14 o 
   4   1  23       70.76       68.59      4.36 o 
   5   1  23        9.07        5.61      2.24 o 
   6   1  23       45.79       47.00      4.61 o 
 -16   2  23       13.43       11.56      7.07 o 
 -15   2  23        8.18        7.32      2.35 o 
 -14   2  23        0.09       -1.58      1.58 o 
 -13   2  23       23.12       17.22      2.19 o 
 -12   2  23        9.45        6.60      1.93 o 
 -11   2  23        2.69        0.10      1.52 o 
 -10   2  23       21.00       23.23      2.33 o 
  -9   2  23        0.05       -0.35      1.37 o 
  -8   2  23       10.21       12.06      2.04 o 
  -7   2  23       65.34       65.46      3.89 o 
  -6   2  23       34.94       30.02      2.73 o 
  -5   2  23        0.55       -0.53      1.11 o 
  -4   2  23        1.32        0.98      1.20 o 
  -3   2  23       57.91       60.14      3.33 o 
  -2   2  23       69.52       59.98      3.33 o 
  -1   2  23        5.89        5.11      1.70 o 
   0   2  23       13.10        9.60      1.55 o 
   1   2  23      119.38      117.96      4.38 o 
   2   2  23        8.13       11.17      2.45 o 
   3   2  23        1.65        1.87      1.48 o 
   4   2  23       14.79       13.88      5.03 o 
   5   2  23       39.87       30.77      5.21 o 
 -14   3  23       18.28       26.43      5.21 o 
 -13   3  23        0.22        1.10      1.88 o 
 -12   3  23        1.52       -1.57      1.75 o 
 -11   3  23       10.81        5.47      2.12 o 
 -10   3  23        0.19        4.02      1.77 o 
  -9   3  23        9.87       11.69      2.43 o 
  -8   3  23        3.85        3.61      1.84 o 
  -7   3  23        3.48        3.08      1.86 o 
  -6   3  23        9.00       11.26      2.13 o 
  -5   3  23       34.76       27.85      3.83 o 
  -4   3  23        3.26        1.73      2.00 o 
  -3   3  23       20.59       21.60      3.22 o 
  -2   3  23       27.17       27.21      3.25 o 
  -1   3  23        4.05        5.33      2.61 o 
   0   3  23       15.62       17.29      2.88 o 
   1   3  23       21.03       19.53      3.00 o 
   2   3  23        1.29        3.34      2.30 o 
   3   3  23        0.00        2.36      2.50 o 
 -10   4  23        0.11       -1.75      1.75 o 
  -9   4  23        2.63        1.51      1.67 o 
  -8   4  23        1.07       -1.55      2.02 o 
  -7   4  23        0.00       -1.55      1.60 o 
  -6   4  23       13.83        8.84      1.93 o 
  -5   4  23       32.88       21.25      4.18 o 
  -4   4  23        3.34        3.51      3.07 o 
  -3   4  23       59.13       50.44      5.60 o 
  -2   4  23       10.05       14.83      4.78 o 
  -1   4  23        3.85        1.52      3.62 o 
   0   4  23        1.41        2.83      5.10 o 
 -16   0  24       11.28       15.07      6.34 o 
 -15   0  24       32.89       39.69      6.04 o 
 -14   0  24        1.55        1.67      3.49 o 
 -13   0  24        3.10       -1.20      3.01 o 
 -12   0  24       54.72       59.65      6.70 o 
 -11   0  24        9.55       19.67      4.47 o 
 -10   0  24       29.68       37.66     12.29 o 
  -9   0  24        0.01        2.33      2.45 o 
  -8   0  24      114.15      139.52      7.79 o 
  -7   0  24       16.00       26.48      3.84 o 
  -6   0  24       62.02      103.29      7.02 o 
  -5   0  24        3.67        3.55      3.78 o 
  -4   0  24        6.61        3.63      2.59 o 
  -3   0  24        8.11        9.62      3.49 o 
  -2   0  24       32.09       41.13      7.74 o 
  -1   0  24       32.18       37.28      5.55 o 
   0   0  24        0.58       -0.65      3.05 o 
   1   0  24        3.82       10.82      4.99 o 
   2   0  24        0.03        0.87      4.74 o 
   3   0  24        3.44        5.86      5.35 o 
   4   0  24       15.63        9.92      5.72 o 
   5   0  24       15.65       17.74      4.08 o 
 -16   1  24        2.31       -4.13      4.57 o 
 -15   1  24        4.64        1.95      2.39 o 
 -14   1  24        1.23       -0.34      2.15 o 
 -13   1  24       62.49       50.45      3.49 o 
 -12   1  24        0.48       -1.51      1.95 o 
 -11   1  24       85.56       81.76      5.00 o 
 -10   1  24        0.10        2.01      1.96 o 
  -9   1  24        0.76        1.78      1.95 o 
  -8   1  24       35.73       31.10      3.14 o 
  -7   1  24        0.16       -1.99      1.99 o 
  -6   1  24       28.37       35.37      3.24 o 
  -5   1  24       28.65       38.79      3.34 o 
  -4   1  24        8.59       12.09      2.33 o 
  -3   1  24        5.60        9.75      2.32 o 
  -2   1  24        1.44        5.34      2.18 o 
  -1   1  24       40.30       36.75      4.46 o 
   0   1  24        9.23        4.25      2.89 o 
   1   1  24        0.07        0.53      2.61 o 
   2   1  24       82.93       76.60      5.98 o 
   3   1  24        5.37        3.69      2.22 o 
   4   1  24        7.45        5.98      2.52 o 
   5   1  24        0.00        1.34      3.63 o 
 -15   2  24       16.23       15.19      4.72 o 
 -14   2  24        7.20        9.44      2.33 o 
 -13   2  24       15.41       15.54      2.16 o 
 -12   2  24       21.00       19.61      2.29 o 
 -11   2  24       20.19       19.60      2.16 o 
 -10   2  24       17.81       18.53      2.12 o 
  -9   2  24       66.84       59.73      3.55 o 
  -8   2  24      100.49      109.47      5.22 o 
  -7   2  24       14.10        9.86      2.16 o 
  -6   2  24        0.91       -0.65      1.73 o 
  -5   2  24       26.48       32.60      3.12 o 
  -4   2  24       18.59       16.00      3.08 o 
  -3   2  24        1.17       -0.89      1.23 o 
  -2   2  24        5.72        2.50      2.82 o 
  -1   2  24       52.37       52.38      3.43 o 
   0   2  24        9.88        9.86      1.63 o 
   1   2  24       13.38       12.10      1.77 o 
   2   2  24        0.90       -1.33      1.33 o 
   3   2  24        1.80        1.79      4.05 o 
 -13   3  24        4.73        7.08      2.92 o 
 -12   3  24        1.82        0.08      1.81 o 
 -11   3  24        1.72        0.35      1.69 o 
 -10   3  24        6.45        2.17      1.91 o 
  -9   3  24       79.82       75.67      4.35 o 
  -8   3  24       34.72       32.19      3.03 o 
  -7   3  24       49.78       40.99      4.63 o 
  -6   3  24       74.84       70.07      5.07 o 
  -5   3  24       12.96       13.30      2.69 o 
  -4   3  24       11.78        7.41      3.05 o 
  -3   3  24        9.44       10.92      3.46 o 
  -2   3  24        0.20       -1.94      1.94 o 
  -1   3  24       14.32       12.61      3.23 o 
   0   3  24        7.32        8.78      2.55 o 
   1   3  24        5.66        6.43      2.44 o 
  -8   4  24        0.23       -2.83      2.83 o 
  -7   4  24        0.51        1.52      1.76 o 
  -6   4  24        2.91        2.10      3.57 o 
  -5   4  24        0.02       -0.05      3.57 o 
  -4   4  24        1.97        9.89      4.21 o 
  -3   4  24        0.15        6.59      5.50 o 
 -15   1  25        3.75        3.64      3.85 o 
 -14   1  25        4.93        4.18      2.13 o 
 -13   1  25        0.53       -1.61      1.99 o 
 -12   1  25        0.98        1.39      2.16 o 
 -11   1  25       11.52        7.73      2.90 o 
 -10   1  25        2.35        3.80      2.14 o 
  -9   1  25       73.19       82.96      4.97 o 
  -8   1  25       37.85       44.97      3.69 o 
  -7   1  25        2.98       -0.28      1.92 o 
  -6   1  25       15.61       20.50      3.04 o 
  -5   1  25       40.76       49.41      4.28 o 
  -4   1  25       59.54       81.24      5.46 o 
  -3   1  25        6.77        4.34      2.38 o 
  -2   1  25       28.89       25.38      4.70 o 
  -1   1  25        0.20        2.47      2.83 o 
   0   1  25        0.05       -2.46      2.46 o 
   1   1  25       22.94       21.37      3.88 o 
   2   1  25        0.13        2.95      2.45 o 
   3   1  25       11.27       14.67      2.56 o 
 -14   2  25        3.43       -1.18      4.73 o 
 -13   2  25        0.57       -1.41      2.14 o 
 -12   2  25       38.10       40.35      3.24 o 
 -11   2  25        0.39       -1.47      1.67 o 
 -10   2  25       22.00       18.29      2.40 o 
  -9   2  25        3.80        4.92      2.13 o 
  -8   2  25       20.23       22.71      3.08 o 
  -7   2  25        3.34        5.39      2.09 o 
  -6   2  25        5.16        1.42      1.93 o 
  -5   2  25        0.16        0.54      1.94 o 
  -4   2  25       50.33       54.89      4.51 o 
  -3   2  25        0.98        0.55      2.19 o 
  -2   2  25       29.90       35.51      4.64 o 
  -1   2  25       10.64        9.65      2.08 o 
   0   2  25        4.29        1.91      1.94 o 
   1   2  25        0.07        0.93      2.01 o 
   2   2  25        8.42       11.65      3.41 o 
 -11   3  25        2.80        2.97      2.33 o 
 -10   3  25        9.60       12.65      2.50 o 
  -9   3  25        0.15        0.29      1.84 o 
  -8   3  25       28.39       25.64      3.44 o 
  -7   3  25        2.41       -1.54      1.86 o 
  -6   3  25       16.76       19.80      3.00 o 
  -5   3  25        0.02       -1.25      2.01 o 
  -4   3  25       10.70       12.30      2.88 o 
  -3   3  25        0.00       -2.05      2.05 o 
  -2   3  25        2.54        0.37      2.17 o 
  -1   3  25        1.03        2.22      2.52 o 
   0   3  25        3.02        4.90      5.56 o 
 -14   0  26        1.35       -1.90      5.20 o 
 -13   0  26        7.00        4.02      5.94 o 
 -12   0  26       23.29       11.98      4.30 o 
 -11   0  26       15.90       21.34      4.76 o 
 -10   0  26        0.32       -0.19      3.23 o 
  -9   0  26        5.73        5.36      3.50 o 
  -8   0  26       26.55       38.31      5.60 o 
  -7   0  26       39.05       51.54      6.39 o 
  -6   0  26       41.59       53.62      5.19 o 
  -5   0  26       42.01       61.51      7.04 o 
  -4   0  26       57.14       73.28      7.46 o 
  -3   0  26        4.57        5.85      3.56 o 
  -2   0  26        5.26        1.81      3.40 o 
  -1   0  26       34.60       32.11      6.93 o 
   0   0  26       35.03       35.03      7.36 o 
   1   0  26       42.74       59.66      9.78 o 
   2   0  26       33.01       34.26      7.71 o 
 -14   1  26        0.00        3.85      3.86 o 
 -13   1  26        0.59       -1.45      2.85 o 
 -12   1  26        3.14        3.37      2.35 o 
 -11   1  26       10.86       10.33      2.49 o 
 -10   1  26        0.34       -1.02      1.96 o 
  -9   1  26       11.34       11.30      2.67 o 
  -8   1  26        0.01       -1.89      1.89 o 
  -7   1  26        0.35       -1.94      1.94 o 
  -6   1  26        0.16        0.83      2.11 o 
  -5   1  26        1.43        2.35      2.28 o 
  -4   1  26        1.44        1.09      2.27 o 
  -3   1  26       17.59        8.37      6.20 o 
  -2   1  26       13.72       10.39      4.02 o 
  -1   1  26        0.03       -2.41      3.23 o 
   0   1  26        0.31       -0.45      3.51 o 
   1   1  26        0.25        0.44      2.62 o 
 -12   2  26       23.85       24.44      4.48 o 
 -11   2  26        1.63        0.21      3.07 o 
 -10   2  26        1.94       -0.20      2.33 o 
  -9   2  26       13.07       17.31      3.01 o 
  -8   2  26       24.26       16.76      2.83 o 
  -7   2  26        1.92        1.59      2.03 o 
  -6   2  26        6.85        3.66      2.12 o 
  -5   2  26        7.31        3.46      2.42 o 
  -4   2  26        9.13        6.65      2.48 o 
  -3   2  26        6.32        6.55      3.49 o 
  -2   2  26       21.52       19.80      3.30 o 
  -1   2  26        1.33        0.87      1.99 o 
   0   2  26        1.52        0.63      2.03 o 
  -9   3  26        0.00       -2.54      3.08 o 
  -8   3  26        0.68       -0.47      2.59 o 
  -7   3  26        3.11       -0.19      2.38 o 
  -6   3  26       35.11       30.13      3.96 o 
  -5   3  26        0.10       -0.16      2.29 o 
  -4   3  26       34.77       30.39     10.11 o 
  -3   3  26        7.21        3.92      4.81 o 
 -12   1  27       19.36       24.49      5.29 o 
 -11   1  27       61.00       53.16      5.58 o 
 -10   1  27        2.36        4.15      2.58 o 
  -9   1  27        0.28       -1.36      2.09 o 
  -8   1  27        1.08        2.20      2.42 o 
  -7   1  27       39.14       42.87      5.58 o 
  -6   1  27        0.27        2.08      2.35 o 
  -5   1  27        0.16       -1.87      2.16 o 
  -4   1  27        7.52        9.04      3.37 o 
  -3   1  27        8.65        9.85      4.31 o 
  -2   1  27       31.36       31.78      9.41 o 
  -1   1  27        0.24       -3.18      3.18 o 
 -10   2  27       18.13       19.97      7.05 o 
  -9   2  27       29.36       28.81      3.92 o 
  -8   2  27        1.72        0.05      3.59 o 
  -7   2  27       36.37       36.71      6.91 o 
  -6   2  27        1.65       -2.01      2.40 o 
  -5   2  27        3.50        6.50      3.40 o 
  -4   2  27        9.87        4.96      2.87 o 
  -3   2  27        1.07        1.73      2.76 o 
 -10   0  28        2.25       -0.05      4.89 o 
  -9   0  28       18.41       23.77      7.33 o 
  -8   0  28       15.87       10.48      4.24 o 
  -7   0  28        6.97        3.31      5.54 o 
  -6   0  28       12.47       18.42      6.66 o 
  -5   0  28       16.90       18.91      5.63 o 
  -4   0  28        0.01        2.60      3.58 o 
  -3   0  28        2.82       -2.78      3.38 o 
 -10   1  28       27.10       32.17      5.66 o 
  -9   1  28        3.56        4.60      5.50 o 
  -8   1  28       14.10       18.64      3.58 o 
  -7   1  28       10.01       12.44      4.01 o 
  -6   1  28        0.85       -2.08      2.56 o 
  -5   1  28       52.11       55.07      5.59 o 
  -4   1  28        3.96        1.87      3.54 o 
  -3   1  28        7.71       11.44      7.35 o 
                                                 
